# Supplementary material for: 1-Methyl­hydrazinium picrate
Source: Acta Crystallogr Sect E Struct Rep Online. 2011 Nov 19;67(Pt 12):o3378. doi: 10.1107/S1600536811048677 (PMC3239021; doi:10.1107/S1600536811048677)
Supplement: Supplementary file 2 [file e-67-o3378-Isup2.hkl]

# 
# h,k,l, Fc-squared, Fo-squared, sigma(Fo-squared) and status flag 
# 
data_I
_shelx_title ' xb4825_0m in P2(1)/n' 
_shelx_refln_list_code          4 
_shelx_F_calc_maximum      149.41 
_exptl_crystal_F_000       568.00 
_reflns_d_resolution_high  0.8380 
 
loop_ 
 _symmetry_equiv_pos_as_xyz 
 'x, y, z' 
 '-x+1/2, y+1/2, -z+1/2' 
 '-x, -y, -z' 
 'x-1/2, -y-1/2, z-1/2' 
 
_cell_length_a    11.7664 
_cell_length_b     6.7847 
_cell_length_c    14.4195 
_cell_angle_alpha  90.000 
_cell_angle_beta  110.526 
_cell_angle_gamma  90.000 
 
_shelx_F_squared_multiplier     1.000 
 
loop_ 
 _refln_index_h 
 _refln_index_k 
 _refln_index_l 
 _refln_F_squared_calc 
 _refln_F_squared_meas 
 _refln_F_squared_sigma 
 _refln_observed_status 
   2   0   0      209.54      125.98      3.69 o 
   4   0   0     3078.45     2961.53     36.56 o 
   6   0   0       49.44       55.47      2.24 o 
   8   0   0       28.78       24.25      3.98 o 
  10   0   0      576.26      644.44     20.27 o 
  12   0   0      122.74      124.08     10.80 o 
   1   1   0     1709.47     1693.50     29.93 o 
   2   1   0      120.40      116.06      2.36 o 
   3   1   0       21.59       20.34      1.27 o 
   4   1   0      738.61      668.63      8.85 o 
   5   1   0       49.89       73.92      4.23 o 
   6   1   0       34.30       33.86      1.85 o 
   7   1   0       60.80       61.21      5.66 o 
   8   1   0      140.81      132.43      4.44 o 
   9   1   0      199.07      200.83      5.91 o 
  10   1   0      109.03      112.55     12.60 o 
  11   1   0        0.66        1.85      2.08 o 
  12   1   0        3.40        5.17      2.34 o 
  13   1   0      211.12      214.90      9.36 o 
   0   2   0     3150.48     3082.40     54.93 o 
   1   2   0    22322.00    18751.26    223.21 o 
   2   2   0     2398.26     2335.28     24.03 o 
   3   2   0      119.07      115.99      4.63 o 
   4   2   0       23.77       28.13      2.16 o 
   5   2   0       23.58       31.07      2.14 o 
   6   2   0       67.33       70.58      2.97 o 
   7   2   0      104.57      104.95      4.11 o 
   8   2   0       71.17       82.36      3.42 o 
   9   2   0     2640.92     2670.76     31.66 o 
  10   2   0       12.22       14.70      5.29 o 
  11   2   0      254.27      266.11      9.70 o 
  12   2   0        1.31        0.68      2.05 o 
   1   3   0      749.05      772.53     13.59 o 
   2   3   0      286.38      274.07      6.73 o 
   3   3   0       32.29       29.82      3.32 o 
   4   3   0      190.78      172.17      4.34 o 
   5   3   0      156.91      155.21      4.33 o 
   6   3   0       17.28       18.88      2.02 o 
   7   3   0        1.10        1.33      1.07 o 
   8   3   0       15.59       17.20      2.24 o 
   9   3   0      148.78      147.21      6.38 o 
  10   3   0      367.34      352.96      8.90 o 
  11   3   0       27.45       31.75      3.56 o 
  12   3   0        2.66        3.07      1.89 o 
   0   4   0    10510.63    10459.94    178.63 o 
   1   4   0      321.75      315.59      9.47 o 
   2   4   0        1.38       -1.68      1.13 o 
   3   4   0      140.48      126.71      3.92 o 
   4   4   0       20.93       19.79      2.03 o 
   5   4   0       17.70       17.72      2.00 o 
   6   4   0       76.44       77.49      3.83 o 
   7   4   0      266.95      280.38     10.22 o 
   8   4   0      300.86      314.17     10.19 o 
   9   4   0      207.09      208.03     12.98 o 
  10   4   0       71.46       62.01      5.88 o 
  11   4   0        3.15        2.81      2.48 o 
   1   5   0       14.34       15.84      2.74 o 
   2   5   0        0.03        1.33      1.61 o 
   3   5   0        8.22        6.24      2.08 o 
   4   5   0        3.02        6.91      2.14 o 
   5   5   0       18.04       18.02      3.01 o 
   6   5   0        1.16        4.13      1.94 o 
   7   5   0       15.53        7.54      3.50 o 
   8   5   0      105.78      106.00      7.26 o 
   9   5   0      187.23      186.77      8.74 o 
  10   5   0       23.29       23.00      4.18 o 
   0   6   0      888.44      951.70     28.41 o 
   1   6   0      504.93      500.43     13.60 o 
   2   6   0       10.50       13.54      3.05 o 
   3   6   0        1.02       -1.57      1.40 o 
   4   6   0        2.17        1.58      1.86 o 
   5   6   0       49.83       53.48      8.43 o 
   6   6   0       36.34       29.44      4.05 o 
   7   6   0       11.90       12.66      3.37 o 
   8   6   0      108.70       89.60     10.99 o 
   1   7   0        0.36        0.85      2.14 o 
   2   7   0        5.27        6.48      2.72 o 
   3   7   0        0.13        0.79      3.22 o 
   4   7   0       15.09       17.03      7.58 o 
   5   7   0        7.01       11.45      3.34 o 
   6   7   0        0.46        2.04      3.13 o 
   0   8   0       83.53       75.01     10.04 o 
   1   8   0      134.12      136.58     13.26 o 
   2   8   0        8.52        9.79      4.93 o 
 -13   0   1       14.47       15.34      4.74 o 
 -11   0   1      151.23      157.04      9.85 o 
  -9   0   1     1171.08     1149.46     28.23 o 
  -7   0   1      399.46      417.95      7.77 o 
  -5   0   1      971.21      919.66     13.13 o 
  -3   0   1    14569.04    12829.71    218.60 o 
  -1   0   1     3431.35     3421.29     56.45 o 
   1   0   1       39.09       41.86      1.70 o 
   3   0   1       85.85      109.23      3.15 o 
   5   0   1     2770.50     2719.30     38.45 o 
   7   0   1      130.27      113.02      4.82 o 
   9   0   1     7444.22     7374.51    130.71 o 
  11   0   1       17.76       20.46      4.55 o 
 -13   1   1       35.51       43.12      5.78 o 
 -12   1   1       17.44       13.85      2.95 o 
 -11   1   1      113.04      113.62      6.50 o 
 -10   1   1      256.13      259.27      8.70 o 
  -9   1   1       47.15       46.11      3.95 o 
  -8   1   1      113.35      112.35      3.93 o 
  -7   1   1      138.54      133.48      3.77 o 
  -6   1   1       27.61       32.24      1.31 o 
  -5   1   1      180.69      196.37      2.89 o 
  -4   1   1     3248.55     3344.10     25.57 o 
  -3   1   1      285.94      267.75      4.16 o 
  -2   1   1     1531.14     1445.05     18.01 o 
  -1   1   1      976.43      984.43     13.12 o 
   0   1   1      193.26      202.12      3.13 o 
   1   1   1      175.47      172.88      2.88 o 
   2   1   1     3313.98     3093.58     30.28 o 
   3   1   1      407.43      407.32      6.01 o 
   4   1   1       98.01      110.59      2.65 o 
   5   1   1      122.38      102.14      3.17 o 
   6   1   1       84.79       75.50      2.99 o 
   7   1   1       83.98       76.27      6.09 o 
   8   1   1       13.49       13.44      4.06 o 
   9   1   1      409.64      391.58      8.64 o 
  10   1   1      217.19      206.71      8.89 o 
  11   1   1      152.27      151.46      7.03 o 
  12   1   1        0.05       -0.18      1.80 o 
 -13   2   1       11.13       11.57      3.88 o 
 -12   2   1       33.71       38.08      4.55 o 
 -11   2   1       59.15       72.86      5.89 o 
 -10   2   1      683.25      704.63     17.22 o 
  -9   2   1       27.89       28.09      4.17 o 
  -8   2   1      390.99      421.07      7.12 o 
  -7   2   1       48.26       47.67      2.55 o 
  -6   2   1       60.96       66.68      2.08 o 
  -5   2   1      817.49      818.89      9.18 o 
  -4   2   1        0.60        0.07      0.46 o 
  -3   2   1      761.85      778.29      8.30 o 
  -2   2   1    18816.16    16369.43    267.05 o 
  -1   2   1        1.90        3.61      1.80 o 
   0   2   1    19590.59    17317.02    203.02 o 
   1   2   1      775.50      750.22     16.39 o 
   2   2   1      203.48      185.07      3.77 o 
   3   2   1      141.13      144.86      3.81 o 
   4   2   1      242.11      243.39      5.36 o 
   5   2   1      461.67      479.24      7.97 o 
   6   2   1      243.64      263.71      5.94 o 
   7   2   1      210.46      198.25      5.43 o 
   8   2   1     1099.09     1097.16     15.96 o 
   9   2   1      284.49      270.43      7.21 o 
  10   2   1      511.07      532.50     11.04 o 
  11   2   1       62.94       63.89      4.51 o 
  12   2   1      102.44      105.18     10.79 o 
 -12   3   1       43.28       38.65      4.67 o 
 -11   3   1        0.00        0.36      1.52 o 
 -10   3   1       78.78       78.99      4.77 o 
  -9   3   1      453.87      456.65      8.24 o 
  -8   3   1       27.06       29.04      2.79 o 
  -7   3   1       26.87       28.80      2.50 o 
  -6   3   1       25.49       25.27      2.74 o 
  -5   3   1      266.08      309.90      6.15 o 
  -4   3   1      393.98      423.27      7.09 o 
  -3   3   1       70.95       74.83      3.75 o 
  -2   3   1       85.65       87.05      3.86 o 
  -1   3   1      551.06      585.70     11.24 o 
   0   3   1     2094.95     1988.26     39.21 o 
   1   3   1        1.75        5.54      1.61 o 
   2   3   1        2.95        2.01      0.96 o 
   3   3   1       24.29       18.96      1.97 o 
   4   3   1     1055.16      993.58     13.25 o 
   5   3   1      100.17      111.66      3.84 o 
   6   3   1       81.57       73.38      6.09 o 
   7   3   1        9.32        8.21      1.57 o 
   8   3   1        3.44        2.96      1.46 o 
   9   3   1      207.21      206.47      6.51 o 
  10   3   1       41.73       41.73      3.70 o 
  11   3   1      115.21      126.76      6.61 o 
 -11   4   1       24.82       31.77      4.46 o 
 -10   4   1        3.16        4.36      2.32 o 
  -9   4   1      800.71      849.04     15.17 o 
  -8   4   1       70.65       73.04      5.72 o 
  -7   4   1        0.81        0.76      1.74 o 
  -6   4   1       18.33       18.27      6.16 o 
  -5   4   1        0.26        1.11      1.40 o 
  -4   4   1       98.08       89.06      7.02 o 
  -3   4   1      467.70      445.35      7.60 o 
  -2   4   1       61.90       50.69      3.94 o 
  -1   4   1       96.05      100.56      4.89 o 
   0   4   1     1347.18     1403.71     18.44 o 
   1   4   1      487.69      489.50     17.43 o 
   2   4   1        0.20       -1.27      0.95 o 
   3   4   1      225.05      224.35      9.48 o 
   4   4   1      306.23      312.34      6.66 o 
   5   4   1        0.01        0.29      0.96 o 
   6   4   1       22.57       24.49      3.29 o 
   7   4   1        0.13       -0.93      1.11 o 
   8   4   1       97.18       99.68      4.94 o 
   9   4   1     1080.63     1141.04     18.04 o 
  10   4   1      157.86      170.38      8.20 o 
  11   4   1        5.11        4.87      4.36 o 
 -10   5   1      145.40      151.30      6.84 o 
  -9   5   1       53.81       66.34      4.95 o 
  -8   5   1       50.27       40.92      7.48 o 
  -7   5   1        0.01        1.33      1.86 o 
  -6   5   1      126.79      116.40      6.41 o 
  -5   5   1       48.21       42.73      4.23 o 
  -4   5   1      240.20      246.72     11.37 o 
  -3   5   1       13.48       14.69      2.61 o 
  -2   5   1       24.30       22.92      4.45 o 
  -1   5   1       53.40       51.75      4.55 o 
   0   5   1        1.13        0.00      1.47 o 
   1   5   1       93.81       94.88      5.61 o 
   2   5   1        4.71        2.75      1.74 o 
   3   5   1        3.60        2.47      1.25 o 
   4   5   1       55.11       49.15      7.77 o 
   5   5   1        9.07        3.10      1.94 o 
   6   5   1       46.78       41.93      4.40 o 
   7   5   1       49.96       46.72      4.77 o 
   8   5   1        1.43       -0.16      2.00 o 
   9   5   1       84.93       89.14      8.24 o 
  10   5   1       45.11       42.44      5.45 o 
  -9   6   1       47.10       51.96      4.60 o 
  -8   6   1       41.77       40.67      4.96 o 
  -7   6   1       15.90       15.76      3.34 o 
  -6   6   1       65.27       56.15      9.95 o 
  -5   6   1       36.11       39.88      8.43 o 
  -4   6   1        0.63       -1.64      1.54 o 
  -3   6   1        0.43        1.39      2.05 o 
  -2   6   1       88.66       87.82      6.36 o 
  -1   6   1      141.27      134.40      6.96 o 
   0   6   1      426.57      436.32     12.58 o 
   1   6   1      170.15      167.83      7.70 o 
   2   6   1       54.14       53.61     10.80 o 
   3   6   1       37.26       34.16      4.28 o 
   4   6   1       25.81       28.63      3.80 o 
   5   6   1       55.80       54.42      8.62 o 
   6   6   1        5.59        5.42      2.84 o 
   7   6   1        9.33        5.68      2.54 o 
   8   6   1      177.50      204.58     12.50 o 
  -6   7   1        5.05        2.89      2.59 o 
  -5   7   1        0.96        2.27      2.28 o 
  -4   7   1        3.34        0.09      2.37 o 
  -3   7   1       24.93       34.43      4.49 o 
  -2   7   1       18.37       27.44      4.42 o 
  -1   7   1       40.34       55.57      8.15 o 
   0   7   1      110.76      117.02      8.24 o 
   1   7   1       18.09       16.53      4.26 o 
   2   7   1       22.50       15.50      3.53 o 
   3   7   1       28.09       31.84      5.30 o 
   4   7   1        8.50        8.23      3.22 o 
   5   7   1        6.82        7.50      4.17 o 
   6   7   1        5.82        4.83      2.59 o 
  -2   8   1        0.12       -0.26      2.65 o 
  -1   8   1       41.82       37.94      5.36 o 
   0   8   1      228.27      188.96      9.64 o 
   1   8   1        4.25        0.31      2.74 o 
 -12   0   2       47.82       52.85      7.01 o 
 -10   0   2       30.46       28.23      4.74 o 
  -8   0   2     1294.58     1232.62     28.41 o 
  -6   0   2     1686.51     1800.68     23.96 o 
  -4   0   2     4813.96     4750.10     56.10 o 
  -2   0   2      998.10     1142.06     14.40 o 
   0   0   2     5190.22     5323.36     88.08 o 
   2   0   2     1068.35      963.19     13.12 o 
   4   0   2       51.37       52.90      2.59 o 
   6   0   2      346.95      337.76      8.17 o 
   8   0   2      614.44      558.62     20.27 o 
  10   0   2       45.57       41.38      4.26 o 
  12   0   2        7.19        7.96      3.60 o 
 -13   1   2        1.23       -0.54      1.82 o 
 -12   1   2       15.32       17.15      3.15 o 
 -11   1   2       76.03       84.98      5.96 o 
 -10   1   2       48.32       57.59      4.69 o 
  -9   1   2      141.42      140.00      8.62 o 
  -8   1   2      108.24      117.49      4.10 o 
  -7   1   2        0.02        0.66      0.54 o 
  -6   1   2      178.58      200.81      3.55 o 
  -5   1   2     1475.43     1583.88     15.10 o 
  -4   1   2      226.02      228.37      3.49 o 
  -3   1   2        8.41        8.33      1.07 o 
  -2   1   2      321.60      296.68      6.86 o 
  -1   1   2      143.42      139.49      7.47 o 
   0   1   2       55.07       52.29      1.53 o 
   1   1   2     4196.63     3874.11     28.71 o 
   2   1   2     2481.47     2325.07     18.18 o 
   3   1   2      529.72      558.67      6.65 o 
   4   1   2       31.77       39.45      1.91 o 
   5   1   2      795.71      764.21      9.35 o 
   6   1   2      240.78      237.14      4.81 o 
   7   1   2      273.11      285.44      6.16 o 
   8   1   2       48.06       51.91      3.46 o 
   9   1   2      430.59      415.05      9.04 o 
  10   1   2        4.24        5.62      1.67 o 
  11   1   2      258.35      267.64      7.87 o 
  12   1   2       10.33       11.50      3.07 o 
 -13   2   2       27.56       35.19      8.33 o 
 -12   2   2       11.18       12.20      3.01 o 
 -11   2   2       47.93       52.04      4.96 o 
 -10   2   2       22.05       26.70      3.47 o 
  -9   2   2        2.32        2.46      1.20 o 
  -8   2   2       21.46       21.36      2.11 o 
  -7   2   2        0.17       -0.32      0.71 o 
  -6   2   2      124.17      110.76      2.87 o 
  -5   2   2     3064.37     3010.35     24.12 o 
  -4   2   2       33.60       36.34      1.43 o 
  -3   2   2      383.60      420.29      5.19 o 
  -2   2   2     3308.94     3198.45     39.38 o 
  -1   2   2     8554.12     7974.24     94.16 o 
   0   2   2      900.16      935.68     15.34 o 
   1   2   2     1905.65     1839.47     24.51 o 
   2   2   2     2352.40     2311.30     24.30 o 
   3   2   2      230.17      233.61      3.76 o 
   4   2   2      214.19      216.65      7.25 o 
   5   2   2      131.52      132.51      4.08 o 
   6   2   2      296.35      292.12      6.45 o 
   7   2   2     1064.00     1061.65     15.24 o 
   8   2   2       12.90       16.99      3.72 o 
   9   2   2      460.12      457.14      9.77 o 
  10   2   2      123.00      128.77      7.04 o 
  11   2   2       38.67       38.49      3.71 o 
  12   2   2        0.87        1.34      1.89 o 
 -12   3   2       39.49       43.31      4.95 o 
 -11   3   2        2.61        1.84      3.32 o 
 -10   3   2       13.15       15.90      3.05 o 
  -9   3   2       24.21       23.99      2.31 o 
  -8   3   2      157.28      175.82      4.60 o 
  -7   3   2       40.10       46.21      2.64 o 
  -6   3   2     2719.80     2777.69     23.55 o 
  -5   3   2       14.32       12.20      1.26 o 
  -4   3   2      149.81      157.33      7.60 o 
  -3   3   2      302.34      316.33      4.73 o 
  -2   3   2        0.75        0.35      0.53 o 
  -1   3   2      425.22      395.50     12.12 o 
   0   3   2      121.30      114.37      6.25 o 
   1   3   2      599.00      568.76     14.87 o 
   2   3   2      247.08      245.68      5.19 o 
   3   3   2       17.69       21.00      1.87 o 
   4   3   2      544.29      564.34     15.86 o 
   5   3   2        3.88        2.89      1.15 o 
   6   3   2       75.18       82.01      3.70 o 
   7   3   2       26.83       28.41      2.70 o 
   8   3   2        2.60        4.06      1.53 o 
   9   3   2      460.47      475.61     10.77 o 
  10   3   2       11.36       10.34      2.30 o 
  11   3   2       21.47       25.15      3.28 o 
 -11   4   2       47.76       59.41      5.91 o 
 -10   4   2       65.87       73.49      4.89 o 
  -9   4   2        7.41        6.54      1.91 o 
  -8   4   2       20.22       20.96      2.64 o 
  -7   4   2      361.85      361.85      8.56 o 
  -6   4   2      333.26      388.14     15.91 o 
  -5   4   2       13.89       13.47      2.21 o 
  -4   4   2     1640.73     1571.59     24.96 o 
  -3   4   2       34.13       29.64      2.99 o 
  -2   4   2        7.98        7.61      1.74 o 
  -1   4   2      361.06      363.85      9.35 o 
   0   4   2     3597.77     3542.85     47.61 o 
   1   4   2      327.27      333.99      8.97 o 
   2   4   2       22.30       20.38      2.83 o 
   3   4   2        0.37        0.45      1.00 o 
   4   4   2      153.15      160.27      4.81 o 
   5   4   2       77.77       66.18      4.57 o 
   6   4   2       73.28       74.44      4.14 o 
   7   4   2      210.65      215.75      9.28 o 
   8   4   2       38.09       44.97      4.75 o 
   9   4   2      179.38      186.63      8.98 o 
  10   4   2        0.00        2.61      1.95 o 
 -10   5   2       88.12      102.92      6.21 o 
  -9   5   2       93.74      100.38      5.92 o 
  -8   5   2       75.26       81.79      5.26 o 
  -7   5   2      157.29      138.97      6.77 o 
  -6   5   2      256.18      247.11      8.71 o 
  -5   5   2      306.52      285.66     14.21 o 
  -4   5   2       74.62       72.82      6.63 o 
  -3   5   2       50.55       50.90      4.83 o 
  -2   5   2       59.26       59.83      4.77 o 
  -1   5   2      181.70      208.67     10.13 o 
   0   5   2      226.23      250.01      8.36 o 
   1   5   2        0.34       -1.16      1.70 o 
   2   5   2       15.98       18.99      2.95 o 
   3   5   2      363.43      377.92      8.14 o 
   4   5   2       55.04       52.27      3.57 o 
   5   5   2       44.18       46.85      3.41 o 
   6   5   2       23.35       21.96      3.98 o 
   7   5   2        1.75        4.44      2.32 o 
   8   5   2       58.48       57.61      7.39 o 
   9   5   2       93.69      101.68      7.58 o 
  -9   6   2      108.09      106.74      9.18 o 
  -8   6   2        3.42        1.06      1.95 o 
  -7   6   2        3.16        0.33      2.13 o 
  -6   6   2      110.08       89.04      6.45 o 
  -5   6   2       73.54       59.46      5.26 o 
  -4   6   2       11.46        6.55      2.50 o 
  -3   6   2        0.08        0.67      2.08 o 
  -2   6   2       13.42        6.25      3.41 o 
  -1   6   2      240.52      260.21     12.60 o 
   0   6   2      376.29      359.95     11.30 o 
   1   6   2       31.01       24.43      7.48 o 
   2   6   2        6.04        5.97      2.41 o 
   3   6   2       88.66       77.86      7.10 o 
   4   6   2       58.60       52.83      5.22 o 
   5   6   2        3.27        2.57      3.69 o 
   6   6   2        1.62        3.54      2.23 o 
   7   6   2        0.29        0.27      2.09 o 
   8   6   2       23.57       25.03      4.42 o 
  -7   7   2       42.61       41.35      5.87 o 
  -6   7   2      126.34      113.02     15.15 o 
  -5   7   2      126.54      117.72      7.33 o 
  -4   7   2        3.70        0.11      2.13 o 
  -3   7   2       52.31       49.45      5.28 o 
  -2   7   2        0.39        0.25      2.75 o 
  -1   7   2       32.20       28.74      4.49 o 
   0   7   2        0.11       -0.23      2.34 o 
   1   7   2       43.08       33.73      7.77 o 
   2   7   2        0.36        2.91      2.18 o 
   3   7   2       22.06       14.95      3.69 o 
   4   7   2       14.43       12.19      3.26 o 
   5   7   2        2.59        3.11      2.74 o 
  -1   8   2        9.92       10.86      3.67 o 
   0   8   2       42.14       56.02      7.67 o 
 -13   0   3       90.65      103.24     10.23 o 
 -11   0   3       23.62       25.19      4.74 o 
  -9   0   3      137.22      120.67      7.39 o 
  -7   0   3      158.96      194.36      8.81 o 
  -5   0   3       10.99       22.39      1.80 o 
  -3   0   3      196.89      133.23      3.15 o 
  -1   0   3       71.87       71.18      3.41 o 
   1   0   3       83.59      106.38      2.09 o 
   3   0   3     6453.76     5845.03     55.65 o 
   5   0   3      480.86      460.74      9.50 o 
   7   0   3        8.32       10.89      2.05 o 
   9   0   3      372.10      345.22     10.10 o 
  11   0   3        0.11        3.22      2.65 o 
 -13   1   3       30.91       33.33      4.31 o 
 -12   1   3        1.49        2.36      1.80 o 
 -11   1   3      135.68      134.83      6.43 o 
 -10   1   3       90.16       79.91      9.95 o 
  -9   1   3       92.21       99.11      5.30 o 
  -8   1   3       67.29       77.77      3.22 o 
  -7   1   3       26.10       25.61      1.60 o 
  -6   1   3     4255.59     4539.46     39.25 o 
  -5   1   3     1098.04     1167.25     11.86 o 
  -4   1   3        1.57        0.32      0.44 o 
  -3   1   3      373.91      391.66     10.53 o 
  -2   1   3     3440.22     3188.05     27.10 o 
  -1   1   3     7686.45     6817.70    104.66 o 
   0   1   3      967.68      927.06      9.42 o 
   1   1   3       80.44       69.84      1.31 o 
   2   1   3      158.51      155.43      2.14 o 
   3   1   3     3411.25     3565.88     27.63 o 
   4   1   3     2399.50     2615.64     24.01 o 
   5   1   3        6.93       14.64      1.42 o 
   6   1   3      191.00      181.14      4.25 o 
   7   1   3      179.01      175.42      7.22 o 
   8   1   3       15.88       15.86      1.86 o 
   9   1   3      232.33      235.00      6.73 o 
  10   1   3       86.73       86.55      5.03 o 
  11   1   3       15.90       17.03      2.72 o 
 -13   2   3        3.65        3.22      2.56 o 
 -12   2   3        0.20       -0.19      1.74 o 
 -11   2   3       59.31       56.65      5.28 o 
 -10   2   3      172.62      174.88      7.16 o 
  -9   2   3        0.93        0.70      1.13 o 
  -8   2   3      161.31      176.76      5.09 o 
  -7   2   3        8.38       10.68      1.19 o 
  -6   2   3      201.07      228.31      4.33 o 
  -5   2   3      161.24      172.98      4.41 o 
  -4   2   3      514.94      519.55      6.79 o 
  -3   2   3     1201.66     1226.63     15.28 o 
  -2   2   3      318.86      322.06      7.04 o 
  -1   2   3      363.67      359.33     10.25 o 
   0   2   3       82.65       65.32      1.94 o 
   1   2   3       65.18       66.39      3.04 o 
   2   2   3     2405.23     2357.59     19.25 o 
   3   2   3      158.75      162.73      3.07 o 
   4   2   3      171.23      171.78      3.33 o 
   5   2   3      358.52      330.57     11.78 o 
   6   2   3      151.30      138.75      7.34 o 
   7   2   3      390.61      397.30      8.31 o 
   8   2   3      828.31      784.65     13.12 o 
   9   2   3       37.21       37.81      3.30 o 
  10   2   3       84.12       90.57      5.25 o 
  11   2   3       45.03       52.18      4.28 o 
 -12   3   3       10.45       12.57      3.13 o 
 -11   3   3      152.62      145.09      7.20 o 
 -10   3   3       57.75       67.92      5.56 o 
  -9   3   3        1.66        2.96      1.48 o 
  -8   3   3        6.42        5.11      2.37 o 
  -7   3   3      160.41      146.90      4.93 o 
  -6   3   3      292.59      283.65      4.62 o 
  -5   3   3       57.46       80.82      2.30 o 
  -4   3   3      236.96      218.48      3.97 o 
  -3   3   3        5.35        6.33      1.31 o 
  -2   3   3       44.12       45.46      2.81 o 
  -1   3   3       54.59       52.48      2.78 o 
   0   3   3      441.34      456.63      7.89 o 
   1   3   3      208.29      193.87      8.43 o 
   2   3   3       50.74       48.04      2.28 o 
   3   3   3     3830.23     3901.09     34.74 o 
   4   3   3      734.64      737.77     11.15 o 
   5   3   3       50.34       54.27      3.95 o 
   6   3   3      240.39      232.78      6.08 o 
   7   3   3        0.50        0.16      1.19 o 
   8   3   3      162.71      173.30      5.81 o 
   9   3   3       92.52       84.56      5.01 o 
  10   3   3        3.90        6.84      2.04 o 
  11   3   3       61.71       65.80      4.87 o 
 -12   4   3        0.17        0.19      2.65 o 
 -11   4   3        9.45        4.98      2.45 o 
 -10   4   3        0.27        0.50      1.50 o 
  -9   4   3       72.02       75.44      4.84 o 
  -8   4   3        0.57       -1.30      1.25 o 
  -7   4   3        0.44        0.93      1.17 o 
  -6   4   3       65.86       74.05      4.55 o 
  -5   4   3      139.21      140.28      7.61 o 
  -4   4   3      154.51      159.38      6.04 o 
  -3   4   3      274.83      270.75      7.77 o 
  -2   4   3      642.65      638.44     12.97 o 
  -1   4   3      191.89      215.19      6.93 o 
   0   4   3      122.65      117.29      5.08 o 
   1   4   3       15.84       13.57      2.27 o 
   2   4   3      390.40      384.03      7.66 o 
   3   4   3      296.75      304.37      8.20 o 
   4   4   3       17.64       17.93      2.22 o 
   5   4   3      338.80      352.92      7.77 o 
   6   4   3       47.04       43.90      3.39 o 
   7   4   3       27.83       24.31      2.69 o 
   8   4   3       11.79       12.59      2.29 o 
   9   4   3      328.14      334.82      8.95 o 
  10   4   3        3.70        3.67      2.00 o 
 -10   5   3       64.64       71.39      5.84 o 
  -9   5   3        0.26        1.20      1.94 o 
  -8   5   3       78.97       80.49      5.08 o 
  -7   5   3      106.45       90.58      5.13 o 
  -6   5   3      104.55      101.44      6.54 o 
  -5   5   3      204.86      195.84      7.55 o 
  -4   5   3        4.85        4.80      1.80 o 
  -3   5   3        0.79       -0.89      1.61 o 
  -2   5   3        4.76        1.60      1.67 o 
  -1   5   3      788.05      808.32     33.72 o 
   0   5   3       48.40       48.84      4.40 o 
   1   5   3      250.43      259.31     16.76 o 
   2   5   3      188.98      188.95      5.71 o 
   3   5   3       45.55       48.32      3.47 o 
   4   5   3      413.11      398.58      8.65 o 
   5   5   3       41.72       43.34      3.58 o 
   6   5   3       46.34       57.77      5.00 o 
   7   5   3       38.12       35.08      4.28 o 
   8   5   3        0.79       -0.57      2.28 o 
   9   5   3       39.50       44.79      5.29 o 
  -9   6   3       18.55       18.39      3.09 o 
  -8   6   3       13.29       18.43      5.33 o 
  -7   6   3       85.84       85.72      5.45 o 
  -6   6   3       16.36       13.86      2.46 o 
  -5   6   3        0.72        0.00      1.74 o 
  -4   6   3        3.02        0.88      1.94 o 
  -3   6   3       23.74       18.22      4.83 o 
  -2   6   3        0.04        0.66      1.89 o 
  -1   6   3        6.18        6.19      2.48 o 
   0   6   3      101.24       98.37     10.99 o 
   1   6   3       28.00       19.26      3.32 o 
   2   6   3        1.37        1.32      1.57 o 
   3   6   3       48.21       44.12      4.75 o 
   4   6   3       15.73       14.90      3.15 o 
   5   6   3       22.06       25.17      3.86 o 
   6   6   3        0.60        0.47      2.18 o 
   7   6   3        6.59        5.44      2.88 o 
  -7   7   3        1.93        3.18      2.00 o 
  -6   7   3        2.00        3.23      2.17 o 
  -5   7   3       19.87       24.27      4.09 o 
  -4   7   3       46.19       39.14      4.85 o 
  -3   7   3       13.68       23.22      3.22 o 
  -2   7   3       11.65        6.87      2.88 o 
  -1   7   3        0.19        4.93      4.17 o 
   0   7   3      331.12      354.35     12.17 o 
   1   7   3        0.40        0.87      2.23 o 
   2   7   3       33.37       32.11      4.55 o 
   3   7   3      150.40      137.60      8.91 o 
   4   7   3       37.03       39.44      9.95 o 
   5   7   3        3.62        1.25      3.03 o 
 -12   0   4      218.83      225.99     12.31 o 
 -10   0   4      215.78      249.48     11.56 o 
  -8   0   4      142.33      135.87      4.60 o 
  -6   0   4      854.33      982.23     14.91 o 
  -4   0   4     3762.11     3570.82     43.26 o 
  -2   0   4      462.08      448.74      6.85 o 
   0   0   4     3803.83     3661.28     34.96 o 
   2   0   4     1750.46     1721.20     18.00 o 
   4   0   4     2231.68     2326.46     24.52 o 
   6   0   4      355.34      332.82     11.27 o 
   8   0   4      225.48      224.44      7.68 o 
  10   0   4       40.28       26.52      3.68 o 
 -13   1   4       88.88       86.38      6.56 o 
 -12   1   4        3.51        5.91      2.18 o 
 -11   1   4      131.00      115.68      7.10 o 
 -10   1   4       18.50       18.16      2.74 o 
  -9   1   4      251.86      235.37      5.80 o 
  -8   1   4      730.88      754.57      9.79 o 
  -7   1   4        1.94        2.14      1.12 o 
  -6   1   4     2159.69     2280.23     21.36 o 
  -5   1   4      393.89      459.15      6.02 o 
  -4   1   4     1246.40     1204.66     13.72 o 
  -3   1   4     1015.77      965.23      9.75 o 
  -2   1   4       28.50       26.04      1.69 o 
  -1   1   4      733.89      660.34      6.89 o 
   0   1   4      211.20      196.93      2.51 o 
   1   1   4     2871.15     2935.78     20.54 o 
   2   1   4     1407.81     1405.50     10.88 o 
   3   1   4     3162.00     3265.32     23.23 o 
   4   1   4     2088.21     2207.59     32.11 o 
   5   1   4      100.78      112.39      3.99 o 
   6   1   4       16.14       21.49      2.65 o 
   7   1   4       59.94       62.19      4.89 o 
   8   1   4      190.46      186.40      5.44 o 
   9   1   4       42.22       45.29      3.14 o 
  10   1   4        0.45        0.78      1.49 o 
  11   1   4        2.94        2.01      1.94 o 
 -13   2   4       16.44       22.20      3.75 o 
 -12   2   4        1.71        3.71      2.21 o 
 -11   2   4      352.28      295.15     25.67 o 
 -10   2   4      118.29      118.18     14.02 o 
  -9   2   4       14.30       14.06      1.93 o 
  -8   2   4        0.53        1.60      1.00 o 
  -7   2   4      527.32      599.33      8.18 o 
  -6   2   4      993.07     1012.78     11.56 o 
  -5   2   4      343.94      368.36      5.69 o 
  -4   2   4      756.28      753.27      9.93 o 
  -3   2   4       21.14       22.04      1.36 o 
  -2   2   4      824.42      895.79     15.17 o 
  -1   2   4      379.37      367.42      5.12 o 
   0   2   4       24.07       25.19      1.16 o 
   1   2   4      440.40      383.16      5.18 o 
   2   2   4      148.12      153.80      2.57 o 
   3   2   4      154.95      159.45      2.87 o 
   4   2   4       14.44       20.83      1.67 o 
   5   2   4       22.78       20.05      2.11 o 
   6   2   4      108.87      106.89      3.50 o 
   7   2   4      207.86      221.59      6.12 o 
   8   2   4       36.55       37.76      3.51 o 
   9   2   4       15.57       10.99      2.08 o 
  10   2   4       29.68       39.62      4.68 o 
  11   2   4      115.55      142.53      9.80 o 
 -12   3   4       25.08       31.42      4.26 o 
 -11   3   4       70.15       80.44      7.48 o 
 -10   3   4        0.02       -0.12      1.30 o 
  -9   3   4       72.30       66.45      4.83 o 
  -8   3   4       98.26      100.34      9.00 o 
  -7   3   4       37.64       34.18      2.30 o 
  -6   3   4      740.38      768.08     10.19 o 
  -5   3   4      117.78      121.55      5.55 o 
  -4   3   4        9.93        6.94      1.11 o 
  -3   3   4      667.94      656.17      8.63 o 
  -2   3   4      582.97      558.23      7.72 o 
   0   3   4       14.74       17.40      1.49 o 
   1   3   4      466.05      477.99      9.61 o 
   2   3   4      468.70      454.68      6.67 o 
   3   3   4      676.03      664.05     12.66 o 
   4   3   4      150.04      176.54      4.88 o 
   5   3   4       13.18       13.51      1.85 o 
   6   3   4        0.37       -0.33      1.04 o 
   7   3   4        5.75        3.79      1.53 o 
   8   3   4      113.05      118.17      9.82 o 
   9   3   4        0.44       -0.28      1.52 o 
  10   3   4        1.14        1.69      1.82 o 
 -12   4   4      128.14      131.12      8.06 o 
 -11   4   4        0.15        2.64      2.27 o 
 -10   4   4       39.34       43.31      3.79 o 
  -9   4   4        6.39        4.90      1.84 o 
  -8   4   4       67.29       71.08      4.51 o 
  -7   4   4       36.08       40.94      3.88 o 
  -6   4   4      265.80      269.20      5.88 o 
  -5   4   4      488.06      482.30      8.07 o 
  -4   4   4       29.83       26.66      2.09 o 
  -3   4   4       35.89       30.24      2.38 o 
  -2   4   4        1.06        0.75      0.86 o 
  -1   4   4       27.32       30.87      2.38 o 
   0   4   4       83.28       87.85      3.72 o 
   1   4   4       25.41       27.60      2.37 o 
   2   4   4      144.41      150.03      3.98 o 
   3   4   4        1.38        0.66      0.96 o 
   4   4   4        0.00        0.79      1.13 o 
   5   4   4      184.79      195.85      5.79 o 
   6   4   4       93.22      105.24      4.67 o 
   7   4   4        2.58        2.52      1.67 o 
   8   4   4        5.33        5.42      1.98 o 
   9   4   4       43.36       47.73      4.17 o 
 -11   5   4       58.60       63.04      5.15 o 
 -10   5   4       91.31       92.38      5.88 o 
  -9   5   4      107.28      116.58      6.81 o 
  -8   5   4       15.50       16.07      2.89 o 
  -7   5   4        0.88        1.37      1.38 o 
  -6   5   4        3.31        1.45      2.60 o 
  -5   5   4       84.83       79.62      4.63 o 
  -4   5   4       28.69       26.82      2.72 o 
  -3   5   4        2.87        3.82      1.46 o 
  -2   5   4      130.08      135.15      4.89 o 
  -1   5   4      223.20      231.76      6.52 o 
   0   5   4        7.33        4.65      1.59 o 
   1   5   4      104.00       93.33      4.52 o 
   2   5   4       31.24       23.86      2.17 o 
   3   5   4      117.69      124.30      8.22 o 
   4   5   4      214.00      198.18      6.09 o 
   5   5   4        1.45        1.50      1.46 o 
   6   5   4        0.39       -0.70      1.58 o 
   7   5   4        1.91        0.93      1.51 o 
   8   5   4       60.27       60.24      4.58 o 
  -9   6   4        5.68        3.43      3.21 o 
  -8   6   4        1.98        2.93      1.91 o 
  -7   6   4       37.72       44.24      4.75 o 
  -6   6   4       64.96       57.63      4.37 o 
  -5   6   4       44.74       40.17      5.36 o 
  -4   6   4      147.68      136.63      5.76 o 
  -3   6   4        0.20       -0.22      1.38 o 
  -2   6   4       68.73       62.25      5.26 o 
  -1   6   4        1.78        0.28      1.88 o 
   0   6   4       36.65       41.32      3.58 o 
   1   6   4       21.81       29.07      3.08 o 
   2   6   4      131.60      133.16      4.71 o 
   3   6   4        0.03        0.88      1.57 o 
   4   6   4        3.78        2.44      2.21 o 
   5   6   4       57.51       58.38      8.90 o 
   6   6   4        0.08       -1.96      2.18 o 
   7   6   4        4.41        4.93      3.60 o 
  -7   7   4       22.65       27.76      3.62 o 
  -6   7   4       87.67       74.15      6.32 o 
  -5   7   4        2.52        3.39      2.23 o 
  -4   7   4        6.65        5.83      2.00 o 
  -3   7   4       92.51      104.32      7.75 o 
  -2   7   4       68.79       77.54      5.30 o 
  -1   7   4        6.75        2.98      1.85 o 
   0   7   4        3.70        4.92      2.63 o 
   1   7   4       28.30       32.87      3.75 o 
   2   7   4        0.08        3.16      2.53 o 
   3   7   4        5.75        6.44      3.98 o 
   4   7   4       22.38        9.09      4.55 o 
 -13   0   5      365.86      350.63     16.29 o 
 -11   0   5        9.27        7.58      3.03 o 
  -9   0   5       25.73       18.35      2.23 o 
  -7   0   5       28.96       41.31      2.94 o 
  -5   0   5     1685.77     1670.56     22.57 o 
  -3   0   5        0.00        0.00      0.45 o 
  -1   0   5     1141.06     1144.49     17.24 o 
   1   0   5      284.32      357.48      5.24 o 
   3   0   5       48.87       84.46     11.84 o 
   5   0   5     2709.66     2629.18     35.49 o 
   7   0   5        9.81        9.33      2.08 o 
   9   0   5      210.55      204.32      7.93 o 
  11   0   5      119.85      123.89     12.12 o 
 -13   1   5        0.82        2.34      1.94 o 
 -12   1   5       71.61       64.97      5.42 o 
 -11   1   5      118.66       93.39      5.58 o 
 -10   1   5        0.95       -0.08      1.33 o 
  -9   1   5        0.10        0.79      0.91 o 
  -8   1   5     1223.15     1229.66     13.62 o 
  -7   1   5       25.62       29.87      1.84 o 
  -6   1   5       82.25       89.52      3.25 o 
  -5   1   5      694.57      722.27      9.35 o 
  -4   1   5      958.22      894.93      9.56 o 
  -3   1   5      336.36      350.42      4.56 o 
  -2   1   5      156.25      171.75      2.55 o 
  -1   1   5      912.86      912.42      9.22 o 
   0   1   5     6384.47     6356.31     46.80 o 
   1   1   5     2170.34     2155.63     17.30 o 
   2   1   5        2.92        5.48      0.63 o 
   3   1   5      323.04      383.52      4.37 o 
   4   1   5      265.34      321.61      4.79 o 
   5   1   5      143.23      141.32      5.50 o 
   6   1   5       28.80       32.49      2.28 o 
   7   1   5       48.59       55.57      3.16 o 
   8   1   5       76.16       73.97      3.74 o 
   9   1   5       81.55       87.57      4.37 o 
  10   1   5       28.79       29.75      2.91 o 
  11   1   5        0.06        0.36      1.71 o 
 -13   2   5        5.00        7.42      2.45 o 
 -12   2   5       44.84       43.19      4.67 o 
 -11   2   5       20.73       17.75      2.99 o 
 -10   2   5      282.05      259.36      6.74 o 
  -9   2   5       28.32       31.78      2.72 o 
  -8   2   5       12.11       11.97      1.49 o 
  -7   2   5       46.79       43.48      2.43 o 
  -6   2   5      134.87      152.49      3.60 o 
  -5   2   5       11.22        9.19      1.13 o 
  -4   2   5       17.80       20.82      1.52 o 
  -3   2   5       75.88       67.81      2.05 o 
  -2   2   5       15.02       18.53      1.21 o 
  -1   2   5      441.82      490.19      5.51 o 
   0   2   5      285.94      245.31      3.46 o 
   1   2   5        0.24        1.79      0.97 o 
   2   2   5     1440.46     1487.05     12.12 o 
   3   2   5      183.53      180.49      2.99 o 
   4   2   5      214.70      219.09      4.59 o 
   5   2   5        5.03        5.80      1.19 o 
   6   2   5       90.45       97.55      5.41 o 
   7   2   5       87.56       85.20      7.52 o 
   8   2   5       77.79       79.24      4.58 o 
   9   2   5       16.39       12.97      2.28 o 
  10   2   5       17.46       15.31      2.55 o 
 -13   3   5       15.06       17.70      3.69 o 
 -12   3   5        0.29        4.56      2.40 o 
 -11   3   5      510.68      478.29     16.20 o 
 -10   3   5       10.46        9.56      2.48 o 
  -9   3   5       58.51       53.19      5.01 o 
  -8   3   5        4.30        4.80      1.42 o 
  -7   3   5       10.12       12.50      1.52 o 
  -6   3   5      913.09      955.73     11.93 o 
  -5   3   5      116.56      115.06      3.34 o 
  -4   3   5      976.35     1026.19     12.07 o 
  -3   3   5      194.86      163.23      5.30 o 
  -2   3   5      569.81      609.00      8.23 o 
  -1   3   5       25.40       22.78      2.06 o 
   0   3   5       28.99       32.24      1.99 o 
   1   3   5      223.43      232.23      4.61 o 
   2   3   5      350.43      346.61      5.69 o 
   3   3   5      476.16      493.86      8.74 o 
   4   3   5       21.21       22.50      2.18 o 
   5   3   5       25.80       23.31      2.36 o 
   6   3   5       10.86       11.08      1.89 o 
   7   3   5        0.18       -0.28      1.24 o 
   8   3   5        7.21        5.74      1.89 o 
   9   3   5       14.83       14.81      2.94 o 
  10   3   5        0.00       -0.28      1.74 o 
 -12   4   5       10.72       11.66      4.26 o 
 -11   4   5        1.27        3.51      1.78 o 
 -10   4   5       27.31       25.78      3.09 o 
  -9   4   5        7.91        8.43      2.10 o 
  -8   4   5      122.02      123.42      5.29 o 
  -7   4   5       74.92       92.09      3.77 o 
  -6   4   5       15.55       15.47      1.78 o 
  -5   4   5       14.41       17.70      1.90 o 
  -4   4   5       37.47       38.37      3.75 o 
  -3   4   5      261.01      258.40      8.37 o 
  -2   4   5        0.01        0.14      0.83 o 
  -1   4   5      458.12      458.64      7.57 o 
   0   4   5        4.69        6.53      1.45 o 
   1   4   5       58.69       56.49      3.35 o 
   2   4   5      141.15      156.37      6.40 o 
   3   4   5      104.62      102.36      8.41 o 
   4   4   5       22.99       23.53      2.46 o 
   5   4   5        7.56        9.19      1.81 o 
   6   4   5       13.05       17.05      2.40 o 
   7   4   5        3.79        3.22      1.59 o 
   8   4   5        9.70        7.36      2.11 o 
   9   4   5        1.23        2.58      2.35 o 
 -11   5   5        5.39        6.56      2.37 o 
 -10   5   5       21.22       25.36      3.35 o 
  -9   5   5        6.07        6.91      2.15 o 
  -8   5   5       31.94       37.66      3.61 o 
  -7   5   5        7.26        9.08      2.15 o 
  -6   5   5      119.28      115.17      8.75 o 
  -5   5   5      297.17      287.85      7.52 o 
  -4   5   5       60.15       62.80      3.55 o 
  -3   5   5       93.54       92.71      4.54 o 
  -2   5   5      367.86      387.26      8.54 o 
  -1   5   5       33.98       31.23      2.93 o 
   0   5   5      249.59      239.78      6.53 o 
   1   5   5        5.89        3.64      1.39 o 
   2   5   5        7.49       10.68      1.71 o 
   3   5   5        6.77       10.77      2.04 o 
   4   5   5      107.56      108.27      4.89 o 
   5   5   5        0.05       -0.11      1.49 o 
   6   5   5       33.61       37.72      4.34 o 
   7   5   5       10.00       12.92      2.94 o 
   8   5   5       23.15       20.53      4.17 o 
  -9   6   5        4.47        4.64      2.25 o 
  -8   6   5        1.33        1.16      1.75 o 
  -7   6   5       71.11       72.00      6.12 o 
  -6   6   5       29.16       28.27      4.16 o 
  -5   6   5       20.96       20.33      2.78 o 
  -4   6   5       25.62       27.27      3.09 o 
  -3   6   5       37.55       37.52      3.50 o 
  -2   6   5        0.91        1.91      1.55 o 
  -1   6   5        4.40        1.88      1.55 o 
   0   6   5        1.66        1.37      1.48 o 
   1   6   5       13.18       11.61      2.82 o 
   2   6   5       77.90       82.42      6.16 o 
   3   6   5        6.27        5.83      2.41 o 
   4   6   5        0.82       -0.52      2.00 o 
   5   6   5        7.44        6.25      2.54 o 
   6   6   5        1.50        0.00      3.22 o 
  -6   7   5      118.28      115.59     12.50 o 
  -5   7   5        0.26        0.57      3.22 o 
  -4   7   5       33.71       41.53      5.22 o 
  -3   7   5        2.41        3.23      2.32 o 
  -2   7   5       79.93       77.40      6.76 o 
  -1   7   5        6.11        6.27      2.55 o 
   0   7   5       34.65       33.23      4.61 o 
   1   7   5       18.98       14.69      6.06 o 
   2   7   5       13.36       15.72      5.49 o 
   3   7   5      195.99      170.49     12.12 o 
 -14   0   6        0.21        3.03      3.03 o 
 -12   0   6      330.56      318.05     14.59 o 
 -10   0   6      207.26      191.89      9.85 o 
  -8   0   6      483.95      493.61     10.24 o 
  -6   0   6      116.31      110.46      3.94 o 
  -4   0   6     4588.88     4401.05     53.24 o 
  -2   0   6     4366.18     4133.97     55.60 o 
   0   0   6      627.78      639.11      7.97 o 
   2   0   6      183.96      174.89      5.95 o 
   4   0   6       18.27       21.82      1.78 o 
   6   0   6        7.60       10.57      2.75 o 
   8   0   6       79.01       79.57      5.61 o 
  10   0   6      109.79      116.84      6.83 o 
 -13   1   6       25.64       19.26      3.41 o 
 -12   1   6       36.34       26.40      3.80 o 
 -11   1   6      196.08      171.22      7.01 o 
 -10   1   6       98.13      103.52      4.08 o 
  -9   1   6       66.14       66.34      2.88 o 
  -8   1   6        0.01        0.56      0.79 o 
  -7   1   6       11.57       15.03      1.72 o 
  -6   1   6       34.67       32.73      1.83 o 
  -5   1   6      218.33      250.71      4.22 o 
  -4   1   6       54.47       70.24      2.00 o 
  -3   1   6     1698.69     1851.41     17.11 o 
  -2   1   6     2236.35     2322.70     24.64 o 
  -1   1   6       62.99       47.69      1.67 o 
   0   1   6      610.76      585.32      5.42 o 
   1   1   6      480.43      511.95      5.49 o 
   2   1   6      568.41      559.33      5.63 o 
   3   1   6      227.94      259.84      3.58 o 
   4   1   6       32.71       36.74      2.10 o 
   5   1   6      118.78      104.07      3.27 o 
   6   1   6       28.95       21.52      1.94 o 
   7   1   6       70.09       62.95      3.36 o 
   8   1   6        0.06        0.36      1.13 o 
   9   1   6      181.55      172.04      5.29 o 
  10   1   6       11.03       14.84      2.15 o 
 -13   2   6        0.47       -0.35      1.73 o 
 -12   2   6        6.89        3.11      2.07 o 
 -11   2   6       20.84       21.57      3.23 o 
 -10   2   6        5.96        8.27      1.70 o 
  -9   2   6       18.20       19.06      2.15 o 
  -8   2   6        4.23        2.33      0.91 o 
  -7   2   6      238.03      250.31      4.94 o 
  -6   2   6       57.31       61.23      2.71 o 
  -5   2   6       28.40       31.73      1.94 o 
  -4   2   6      470.14      445.72      6.24 o 
  -3   2   6        0.48       -0.21      0.50 o 
  -2   2   6      636.38      662.41      8.17 o 
  -1   2   6     1832.55     1804.46     15.04 o 
   0   2   6       73.26       71.49      1.96 o 
   1   2   6        0.49        0.10      0.50 o 
   2   2   6      275.27      265.84      3.75 o 
   3   2   6     1077.78     1071.75      9.72 o 
   4   2   6        3.18        3.27      1.46 o 
   5   2   6        5.60        3.00      1.09 o 
   6   2   6        2.01        4.45      1.25 o 
   7   2   6      112.65      106.21      4.05 o 
   8   2   6       11.64       12.11      1.91 o 
   9   2   6        3.69        5.26      1.73 o 
  10   2   6       13.54       15.30      2.94 o 
 -13   3   6        1.82        0.57      2.14 o 
 -12   3   6       79.72       66.79      5.72 o 
 -11   3   6       24.24       25.92      2.96 o 
 -10   3   6       70.34       70.69      4.43 o 
  -9   3   6       27.83       24.16      2.55 o 
  -8   3   6        1.02        0.27      1.10 o 
  -7   3   6       22.51       23.64      2.01 o 
  -6   3   6      374.06      361.03      7.98 o 
  -5   3   6       15.79       18.56      1.89 o 
  -4   3   6       93.88       96.11      3.01 o 
  -3   3   6      265.52      273.04      6.05 o 
  -2   3   6     3712.24     3849.31     48.50 o 
  -1   3   6      113.45      104.10      2.97 o 
   0   3   6      245.83      242.41      4.70 o 
   1   3   6      165.42      166.54      6.12 o 
   2   3   6        1.44        1.43      0.78 o 
   3   3   6      317.89      334.24      6.23 o 
   4   3   6      209.76      227.09      5.89 o 
   5   3   6       75.43       74.84      4.56 o 
   6   3   6       57.99       65.82      7.75 o 
   7   3   6      205.73      195.15      6.31 o 
   8   3   6        4.65        4.51      2.48 o 
   9   3   6       25.13       29.11      4.21 o 
 -12   4   6       40.09       36.62      4.72 o 
 -11   4   6       23.07       22.71      3.00 o 
 -10   4   6       83.19       87.42      5.26 o 
  -9   4   6      128.85      128.82      5.50 o 
  -8   4   6        7.62        7.74      2.28 o 
  -7   4   6        1.38        1.18      1.02 o 
  -6   4   6       28.08       25.40      2.21 o 
  -5   4   6       21.15       30.87      2.35 o 
  -4   4   6        5.77        4.18      1.17 o 
  -3   4   6        0.64       -0.47      1.04 o 
  -2   4   6      256.16      258.00      4.94 o 
  -1   4   6        0.98        1.85      1.29 o 
   0   4   6      119.80      118.57      3.69 o 
   1   4   6       84.73       93.99      3.49 o 
   2   4   6        3.84        2.48      1.06 o 
   3   4   6        7.83        3.64      1.66 o 
   4   4   6      135.86      141.63      6.09 o 
   5   4   6      109.76       97.92      6.09 o 
   6   4   6        7.96        6.89      2.34 o 
   7   4   6       52.82       47.92      4.75 o 
   8   4   6       87.50       92.82      6.76 o 
 -10   5   6        2.20        2.14      1.78 o 
  -9   5   6        7.93        5.92      2.00 o 
  -8   5   6       38.00       41.63      3.73 o 
  -7   5   6       84.80       83.88      4.27 o 
  -6   5   6        1.83        1.91      1.29 o 
  -5   5   6       41.79       36.95      2.79 o 
  -4   5   6       11.90       12.44      1.84 o 
  -3   5   6      270.42      259.12      7.03 o 
  -2   5   6       14.46       24.40      3.21 o 
  -1   5   6       10.83        9.85      2.45 o 
   0   5   6       55.69       50.73      6.72 o 
   1   5   6      119.70      140.92      7.29 o 
   2   5   6       84.61      100.16      6.41 o 
   3   5   6      196.93      185.20      9.76 o 
   4   5   6       32.77       26.44      3.61 o 
   5   5   6        0.93        0.71      1.80 o 
   6   5   6       85.97       83.70      9.95 o 
   7   5   6       44.80       39.19      4.67 o 
  -9   6   6        0.31        1.97      2.40 o 
  -8   6   6        0.00       -1.22      1.78 o 
  -7   6   6        5.80        1.16      2.00 o 
  -6   6   6      111.69       86.40      6.97 o 
  -5   6   6       35.77       40.33      4.82 o 
  -4   6   6       27.33       32.99      9.38 o 
  -3   6   6        0.95        1.48      1.86 o 
  -2   6   6        0.38       -0.35      1.82 o 
  -1   6   6       92.02       86.05      6.47 o 
   0   6   6       23.12       29.43      4.07 o 
   1   6   6        7.79        9.69      2.67 o 
   2   6   6       12.43       16.76      3.28 o 
   3   6   6        0.05       -0.76      2.01 o 
   4   6   6        5.93        5.80      2.61 o 
   5   6   6        6.89        7.49      2.94 o 
  -6   7   6       13.49       10.47      3.18 o 
  -5   7   6       42.00       66.87      9.09 o 
  -4   7   6       18.62       16.80      3.62 o 
  -3   7   6        0.47       -0.82      3.60 o 
  -2   7   6      201.17      200.89      9.36 o 
  -1   7   6       20.56       20.16      3.61 o 
   0   7   6       22.97       25.65      5.11 o 
   1   7   6       13.65       11.71      3.28 o 
   2   7   6        1.47        0.57      3.41 o 
   3   7   6       63.67       53.42      7.96 o 
 -13   0   7        3.24        4.17      3.03 o 
 -11   0   7       47.20       37.89      5.49 o 
  -9   0   7      439.02      433.30     10.04 o 
  -7   0   7       16.63       15.99      1.94 o 
  -5   0   7        9.16        6.84      1.23 o 
  -3   0   7     2051.05     2108.08     27.20 o 
  -1   0   7      545.54      594.64      7.66 o 
   1   0   7      494.36      526.91     10.25 o 
   3   0   7      112.53      137.62      4.31 o 
   5   0   7      791.21      784.46     14.67 o 
   7   0   7      312.66      255.05     12.31 o 
   9   0   7        3.80        5.50      2.75 o 
 -13   1   7       23.88       28.49      5.11 o 
 -12   1   7      473.02      430.95     12.30 o 
 -11   1   7      385.22      346.94     12.50 o 
 -10   1   7       26.29       18.82      2.38 o 
  -9   1   7       33.19       33.36      4.73 o 
  -8   1   7      279.61      276.92      5.27 o 
  -7   1   7        1.29        0.79      0.71 o 
  -6   1   7      102.96       93.04      2.68 o 
  -5   1   7      134.04      134.07      3.02 o 
  -4   1   7      286.20      262.53      4.17 o 
  -3   1   7      437.42      499.48      6.62 o 
  -2   1   7     3523.62     3710.51     37.72 o 
  -1   1   7        4.27        5.66      0.82 o 
   0   1   7       17.68       14.50      2.91 o 
   1   1   7       49.64       51.85      1.54 o 
   2   1   7       25.70       23.46      1.25 o 
   3   1   7       10.72       11.82      0.98 o 
   4   1   7       58.17       57.64      2.37 o 
   5   1   7       30.68       26.91      3.26 o 
   6   1   7        0.89        4.84      2.14 o 
   7   1   7       63.69       56.04      4.72 o 
   8   1   7        7.23        6.68      1.60 o 
   9   1   7        2.77        1.78      1.44 o 
 -13   2   7        0.67        1.43      2.09 o 
 -12   2   7       29.16       28.98      3.88 o 
 -11   2   7       47.45       44.23      3.50 o 
 -10   2   7      178.57      174.99      5.55 o 
  -9   2   7       22.59       22.55      2.11 o 
  -8   2   7       14.01       11.22      1.59 o 
  -7   2   7       57.91       59.15      2.79 o 
  -6   2   7      363.03      356.29      5.95 o 
  -5   2   7       26.12       21.81      1.58 o 
  -4   2   7       29.69       34.18      2.08 o 
  -3   2   7      316.40      312.67      4.10 o 
  -2   2   7      107.38      104.17      2.63 o 
  -1   2   7        1.70        2.49      0.68 o 
   0   2   7      269.87      282.88      3.92 o 
   1   2   7       13.49       21.54      1.23 o 
   2   2   7        9.20       10.30      1.06 o 
   3   2   7        0.27        0.40      0.68 o 
   4   2   7       78.03       78.49      2.87 o 
   5   2   7       13.88       18.26      1.88 o 
   6   2   7       43.62       43.64      6.22 o 
   7   2   7      190.36      180.86      7.42 o 
   8   2   7       30.15       21.42      3.22 o 
   9   2   7        0.97       -0.67      2.00 o 
 -12   3   7      157.01      155.66      7.56 o 
 -11   3   7      338.97      320.50     13.73 o 
 -10   3   7        0.22        0.08      1.33 o 
  -9   3   7      101.35       83.92      5.08 o 
  -8   3   7       58.54       59.73      3.18 o 
  -7   3   7        0.04        0.12      0.89 o 
  -6   3   7       70.64       67.74      3.04 o 
  -5   3   7      148.52      164.25      4.81 o 
  -4   3   7      192.15      209.45      4.66 o 
  -3   3   7      345.55      404.45      6.35 o 
  -2   3   7      164.43      187.78      5.21 o 
  -1   3   7      519.60      522.80     11.24 o 
   0   3   7       25.70       27.25      2.33 o 
   1   3   7        0.05       -0.43      0.66 o 
   2   3   7       77.05       81.51      2.76 o 
   3   3   7      293.62      299.04      5.99 o 
   4   3   7        5.51        3.02      1.61 o 
   5   3   7        6.27        7.29      2.21 o 
   6   3   7        0.34        0.28      1.73 o 
   7   3   7      431.44      417.76     19.98 o 
   8   3   7        0.03        1.99      2.13 o 
 -12   4   7       28.90       31.79      3.59 o 
 -11   4   7        2.97        3.75      1.85 o 
 -10   4   7        2.38       -0.75      1.33 o 
  -9   4   7      124.99      112.64      6.50 o 
  -8   4   7       82.28       84.29      4.73 o 
  -7   4   7       20.98       21.78      2.17 o 
  -6   4   7      205.77      199.96      8.06 o 
  -5   4   7       68.90       67.19      4.59 o 
  -4   4   7      176.85      194.07      8.06 o 
  -3   4   7        7.82        5.95      1.85 o 
  -2   4   7      347.19      367.79      8.38 o 
  -1   4   7       17.10       16.20      2.20 o 
   0   4   7       26.69       26.74      2.69 o 
   1   4   7      195.14      201.53      5.14 o 
   2   4   7        5.48        3.30      1.78 o 
   3   4   7       40.56       37.33      3.88 o 
   4   4   7       60.60       57.93      4.96 o 
   5   4   7        0.09       -0.85      1.67 o 
   6   4   7       15.84       11.00      4.17 o 
   7   4   7      109.60      105.08      7.03 o 
   8   4   7       33.40       27.43      4.15 o 
 -10   5   7      128.54      119.99      8.31 o 
  -9   5   7       28.51       28.77      4.35 o 
  -8   5   7       10.36        8.91      2.67 o 
  -7   5   7      290.62      275.18     12.38 o 
  -6   5   7       11.10       15.05      2.83 o 
  -5   5   7       34.48       34.22      3.56 o 
  -4   5   7       83.02       90.53      5.37 o 
  -3   5   7      153.57      160.98      8.92 o 
  -2   5   7       66.48       65.04      4.57 o 
  -1   5   7       14.73       17.29      2.58 o 
   0   5   7       33.22       34.48      4.83 o 
   1   5   7       44.40       44.61      3.56 o 
   2   5   7       20.65       27.20      3.75 o 
   3   5   7       19.02       26.06      3.68 o 
   4   5   7       46.93       38.90      4.41 o 
   5   5   7       60.37       58.48      5.29 o 
   6   5   7       70.23       74.42     12.31 o 
  -9   6   7        3.34        4.22      2.53 o 
  -8   6   7        2.96        2.50      2.75 o 
  -7   6   7       16.60       15.71      3.88 o 
  -6   6   7        0.23        0.28      2.05 o 
  -5   6   7        0.02        0.33      1.94 o 
  -4   6   7       31.46       28.33      4.15 o 
  -3   6   7       23.84       21.53      3.69 o 
  -2   6   7       15.51       17.53      3.50 o 
  -1   6   7      212.45      221.78      8.96 o 
   0   6   7        3.79        2.61      2.07 o 
   1   6   7        2.35        7.96      2.81 o 
   2   6   7        7.75        8.73      2.74 o 
   3   6   7      131.73      133.41      7.63 o 
   4   6   7       11.00        7.86      2.81 o 
   5   6   7       11.86        8.95      2.88 o 
  -5   7   7        1.99        1.67      2.48 o 
  -4   7   7       21.03       21.24      4.93 o 
  -3   7   7        8.23        4.74      5.87 o 
  -2   7   7        2.83       -0.36      2.09 o 
  -1   7   7        4.07        0.62      2.27 o 
   0   7   7       26.64       25.54      4.23 o 
   1   7   7        1.14        2.69      2.53 o 
 -12   0   8       45.18       42.43      6.25 o 
 -10   0   8       45.13       43.23      3.75 o 
  -8   0   8      768.54      791.40     14.46 o 
  -6   0   8       26.16       24.29      2.27 o 
  -4   0   8       98.64       88.16      5.49 o 
  -2   0   8       34.76       29.04      1.80 o 
   0   0   8        2.86        1.33      0.71 o 
   2   0   8        1.88        4.28      2.25 o 
   4   0   8        0.05       -0.66      1.80 o 
   6   0   8      133.33      131.91      5.69 o 
   8   0   8       61.89       48.87      7.20 o 
 -13   1   8       17.17       25.57      5.02 o 
 -12   1   8       44.61       32.04      3.95 o 
 -11   1   8       47.65       39.54      3.21 o 
 -10   1   8       79.69       81.57      3.61 o 
  -9   1   8        3.67        3.03      1.04 o 
  -8   1   8      359.42      331.62      5.96 o 
  -7   1   8       59.12       64.89      2.71 o 
  -6   1   8      235.33      230.21      5.52 o 
  -5   1   8        9.85        8.50      0.99 o 
  -4   1   8       61.89       49.19      1.82 o 
  -3   1   8     2523.12     2731.80     29.31 o 
  -2   1   8     1005.69     1117.04     11.82 o 
  -1   1   8      200.86      234.78      4.12 o 
   0   1   8        0.13       -0.26      0.49 o 
   1   1   8        7.10        8.45      0.99 o 
   2   1   8       40.27       37.01      2.19 o 
   3   1   8      127.24      121.88      3.48 o 
   4   1   8      143.29      152.68      4.82 o 
   5   1   8       21.46       28.81      2.65 o 
   6   1   8       22.21       14.92      2.21 o 
   7   1   8      204.25      191.44      6.21 o 
   8   1   8        0.93       -0.84      1.49 o 
   9   1   8        6.79       10.22      4.51 o 
 -13   2   8       19.08       15.61      4.45 o 
 -12   2   8        7.72        3.92      3.32 o 
 -11   2   8      262.60      274.85      7.36 o 
 -10   2   8       47.07       44.91      3.33 o 
  -9   2   8        8.64        9.02      1.46 o 
  -8   2   8      186.05      177.67      4.47 o 
  -7   2   8      903.97      903.01     11.36 o 
  -6   2   8      749.49      766.83      9.84 o 
  -5   2   8      472.71      475.46      8.71 o 
  -4   2   8      140.26      126.77      4.23 o 
  -3   2   8      262.41      268.04      8.04 o 
  -2   2   8      259.78      257.89      5.28 o 
  -1   2   8       23.94       25.14      1.68 o 
   0   2   8        0.00        0.56      0.67 o 
   1   2   8       50.98       53.16      2.30 o 
   2   2   8      339.31      331.94      5.16 o 
   3   2   8      574.88      577.25      9.67 o 
   4   2   8        7.22        6.78      1.41 o 
   5   2   8        3.00        6.86      1.70 o 
   6   2   8       33.29       22.49      3.99 o 
   7   2   8      225.84      203.41     11.02 o 
   8   2   8       15.44       12.99      2.51 o 
 -12   3   8        7.57       10.84      2.21 o 
 -11   3   8        9.22        6.59      1.77 o 
 -10   3   8      274.05      264.21      7.26 o 
  -9   3   8        5.48        4.90      1.57 o 
  -8   3   8      199.74      199.18      9.04 o 
  -7   3   8      302.52      305.58      7.55 o 
  -6   3   8       34.79       37.41      3.03 o 
  -5   3   8       50.55       56.38      5.59 o 
  -4   3   8      207.70      215.44      5.98 o 
  -3   3   8       66.59       75.10      5.69 o 
  -2   3   8     1071.28     1126.30     15.78 o 
  -1   3   8        2.21        5.21      1.45 o 
   0   3   8      144.71      148.02      4.63 o 
   1   3   8       19.73       20.54      1.88 o 
   2   3   8       96.78       99.20      4.26 o 
   3   3   8        5.13        5.32      1.38 o 
   4   3   8        0.23       -0.38      1.20 o 
   5   3   8        0.01        0.37      1.35 o 
   6   3   8       43.02       43.67      4.42 o 
   7   3   8        1.06        1.97      2.21 o 
   8   3   8        7.20        3.99      2.94 o 
 -11   4   8       40.46       36.69      8.81 o 
 -10   4   8       22.98       14.17      8.62 o 
  -9   4   8       24.52       18.79      3.53 o 
  -8   4   8      550.93      568.48     11.67 o 
  -7   4   8       61.00       73.13      4.69 o 
  -6   4   8       27.30       24.16      2.73 o 
  -5   4   8       25.90       27.59      3.96 o 
  -4   4   8      273.13      293.38      7.64 o 
  -3   4   8       16.04       13.51      2.26 o 
  -2   4   8       48.93       50.08      3.63 o 
  -1   4   8       69.42       71.83      4.28 o 
   0   4   8       83.42       71.08     12.98 o 
   1   4   8       78.83       85.08      3.79 o 
   2   4   8       21.21       24.78      4.29 o 
   3   4   8      129.42      126.87      6.25 o 
   4   4   8      100.14      104.55      6.09 o 
   5   4   8        1.02        0.38      1.88 o 
   6   4   8       40.54       41.76      4.45 o 
   7   4   8       46.19       41.91      4.82 o 
 -10   5   8        0.00        1.70      3.22 o 
  -9   5   8       12.98        9.33      2.91 o 
  -8   5   8      228.15      224.53     10.46 o 
  -7   5   8        1.84        2.20      1.74 o 
  -6   5   8       13.28       11.74      2.37 o 
  -5   5   8       70.65       67.46      4.74 o 
  -4   5   8        1.46        1.57      1.75 o 
  -3   5   8      433.33      433.81     10.20 o 
  -2   5   8      176.51      188.67      6.62 o 
  -1   5   8      177.31      186.83      6.49 o 
   0   5   8       35.31       36.29      3.41 o 
   1   5   8        0.21        0.54      1.55 o 
   2   5   8      272.99      293.22     10.13 o 
   3   5   8       22.06       22.69      3.59 o 
   4   5   8        0.67        0.07      2.13 o 
   5   5   8       26.01       24.82      3.88 o 
   6   5   8       21.34       24.70      6.72 o 
  -8   6   8      213.24      198.90     18.56 o 
  -7   6   8      132.05      120.86      7.05 o 
  -6   6   8       29.70       25.87      3.53 o 
  -5   6   8        1.15        0.46      1.63 o 
  -4   6   8       31.90       37.63      4.27 o 
  -3   6   8       15.25       15.19      3.41 o 
  -2   6   8        2.21        4.38      2.27 o 
  -1   6   8        0.81        1.21      1.86 o 
   0   6   8       15.37        9.01      2.88 o 
   1   6   8       33.69       40.60     10.42 o 
   2   6   8        4.92        7.39      3.98 o 
   3   6   8        4.31        1.27      2.27 o 
   4   6   8        0.83        0.28      2.18 o 
  -4   7   8        4.93        3.65      2.67 o 
  -3   7   8       62.28       63.52      6.36 o 
  -2   7   8      135.33      145.22      9.47 o 
  -1   7   8       53.14       68.95      8.71 o 
   0   7   8       13.97        9.28      4.55 o 
 -13   0   9      116.69      139.61     10.04 o 
 -11   0   9      195.16      190.55      7.16 o 
  -9   0   9        0.62        2.83      1.40 o 
  -7   0   9      105.86      100.95     15.82 o 
  -5   0   9      448.78      474.91     14.11 o 
  -3   0   9      439.40      419.02     13.26 o 
  -1   0   9      994.52     1033.68     16.67 o 
   1   0   9     3325.17     3298.84     42.59 o 
   3   0   9      196.43      194.92      9.85 o 
   5   0   9       46.96       46.03      6.44 o 
   7   0   9       56.93       43.19      6.82 o 
 -13   1   9        3.28        4.93      2.27 o 
 -12   1   9        3.37        3.52      1.94 o 
 -11   1   9       13.17       10.85      1.97 o 
 -10   1   9      543.30      544.80      8.77 o 
  -9   1   9       19.57       17.07      1.78 o 
  -8   1   9       16.27       16.60      1.68 o 
  -7   1   9        6.64        3.57      1.56 o 
  -6   1   9      678.46      666.81     12.94 o 
  -5   1   9      416.16      447.31      8.07 o 
  -4   1   9      544.93      520.45      8.61 o 
  -3   1   9      100.29      113.57      4.69 o 
  -2   1   9        8.23        7.02      1.04 o 
  -1   1   9        9.90       12.36      1.38 o 
   0   1   9      161.06      149.95      3.11 o 
   1   1   9       43.38       50.67      2.21 o 
   2   1   9      219.94      220.33      4.07 o 
   3   1   9        3.61        1.89      1.09 o 
   4   1   9       40.26       44.79      3.95 o 
   5   1   9        3.87        4.64      2.01 o 
   6   1   9      330.05      279.92      9.58 o 
   7   1   9       72.35       69.60      6.09 o 
   8   1   9       61.01       51.34      5.55 o 
 -13   2   9        0.42        1.89      3.22 o 
 -12   2   9        3.62        3.90      2.27 o 
 -11   2   9        1.41        3.50      1.88 o 
 -10   2   9       27.32       28.96      4.87 o 
  -9   2   9       50.33       45.85      5.27 o 
  -8   2   9     1270.70     1282.77     22.56 o 
  -7   2   9       30.94       29.49      2.66 o 
  -6   2   9      621.86      612.31     10.57 o 
  -5   2   9       35.09       33.58      3.38 o 
  -4   2   9       34.08       31.30      3.22 o 
  -3   2   9       94.49       83.33      4.01 o 
  -2   2   9      323.35      309.76      8.09 o 
  -1   2   9      143.37      133.86      3.42 o 
   0   2   9      459.23      461.87      6.26 o 
   1   2   9      134.99      133.67      3.28 o 
   2   2   9      970.85      976.86     12.16 o 
   3   2   9      144.87      150.80      4.26 o 
   4   2   9       19.02       22.80      2.36 o 
   5   2   9       13.88       15.85      2.26 o 
   6   2   9      108.15       96.01      4.99 o 
   7   2   9       34.44       35.13      3.52 o 
   8   2   9        3.63        2.70      2.32 o 
 -12   3   9        9.24        9.07      2.74 o 
 -11   3   9       47.86       39.09      4.67 o 
 -10   3   9       87.00       70.33      5.72 o 
  -9   3   9      110.50      103.01      6.38 o 
  -8   3   9      180.87      198.01     15.37 o 
  -7   3   9      245.70      245.37     10.68 o 
  -6   3   9        2.74        5.79      1.57 o 
  -5   3   9      235.37      253.25      7.51 o 
  -4   3   9       82.59       84.74      4.41 o 
  -3   3   9       29.97       30.26      2.61 o 
  -2   3   9        4.92        5.67      1.45 o 
  -1   3   9      454.18      448.48      8.73 o 
   0   3   9        2.95        3.19      1.24 o 
   1   3   9        4.10        2.92      1.83 o 
   2   3   9       36.09       38.54      3.23 o 
   3   3   9        8.78        8.06      1.63 o 
   4   3   9       24.26       27.54      2.76 o 
   5   3   9        0.05       -0.30      1.35 o 
   6   3   9        7.61        2.88      1.87 o 
   7   3   9      108.82       99.67      6.93 o 
 -11   4   9        1.25        0.08      2.75 o 
 -10   4   9        7.33        6.31      2.35 o 
  -9   4   9        4.53        3.31      1.99 o 
  -8   4   9      521.25      523.02     31.21 o 
  -7   4   9       86.92       99.98      5.54 o 
  -6   4   9        6.53        3.27      1.55 o 
  -5   4   9       40.72       42.99      3.93 o 
  -4   4   9       34.26       37.04      3.35 o 
  -3   4   9        5.25        5.73      2.22 o 
  -2   4   9       52.27       54.77      4.25 o 
  -1   4   9       21.53       21.68      2.92 o 
   0   4   9        3.62        2.44      1.45 o 
   1   4   9     1271.30     1308.44     16.25 o 
   2   4   9       30.31       24.47      3.00 o 
   3   4   9        0.00        1.83      3.32 o 
   4   4   9        0.01        0.28      1.80 o 
   5   4   9       50.67       48.33      5.59 o 
   6   4   9        8.64       11.43      3.13 o 
 -10   5   9        9.87        6.26      2.66 o 
  -9   5   9        3.77        1.99      2.14 o 
  -8   5   9       17.42       15.16      2.73 o 
  -7   5   9        1.94        0.53      1.67 o 
  -6   5   9       33.81       34.50      3.67 o 
  -5   5   9       12.46       14.35      2.48 o 
  -4   5   9       50.41       56.00      6.59 o 
  -3   5   9       33.35       32.71      3.55 o 
  -2   5   9      237.45      243.91     10.47 o 
  -1   5   9        0.86        1.19      1.51 o 
   0   5   9       12.63       13.14      2.28 o 
   1   5   9      207.89      223.41      7.41 o 
   2   5   9      129.41      135.00      7.47 o 
   3   5   9       24.02       30.69      4.29 o 
   4   5   9       18.73       25.16      3.99 o 
   5   5   9       18.63       18.60      3.74 o 
  -8   6   9      105.50      103.62      6.65 o 
  -7   6   9      112.46      116.53      7.95 o 
  -6   6   9        6.68        6.36      2.21 o 
  -5   6   9        1.71        2.59      1.99 o 
  -4   6   9        5.94        9.77      2.47 o 
  -3   6   9       19.79       22.22      4.45 o 
  -2   6   9       15.07       15.99      3.37 o 
  -1   6   9        0.26        0.86      1.96 o 
   0   6   9       11.56       15.43      4.07 o 
   1   6   9      157.10      167.21      8.24 o 
   2   6   9      151.26      135.26      8.44 o 
 -12   0  10       90.00      102.10      9.47 o 
 -10   0  10        0.78        0.83      1.46 o 
  -8   0  10     7407.47     7282.07    126.92 o 
  -6   0  10        1.70        4.17      2.08 o 
  -4   0  10     1271.48     1289.64     29.36 o 
  -2   0  10       28.48       32.23      5.02 o 
   0   0  10       27.80       19.45      2.48 o 
   2   0  10      514.04      541.72     25.57 o 
   4   0  10      285.83      262.93     12.31 o 
   6   0  10       31.04       14.59      4.74 o 
 -13   1  10        5.99        2.08      3.03 o 
 -12   1  10      228.40      220.43      8.50 o 
 -11   1  10        0.39        0.19      1.30 o 
 -10   1  10        0.39        1.72      1.40 o 
  -9   1  10      720.08      725.18     14.34 o 
  -8   1  10      551.29      559.06     10.20 o 
  -7   1  10      199.23      200.13      6.14 o 
  -6   1  10        4.87        8.60      1.98 o 
  -5   1  10        2.31        1.66      1.08 o 
  -4   1  10      141.05      150.46      5.69 o 
  -3   1  10        0.13        1.36      0.94 o 
  -2   1  10       26.74       30.76      2.39 o 
  -1   1  10      191.24      199.20      7.27 o 
   0   1  10      163.28      156.00      6.45 o 
   1   1  10      152.81      142.40      3.89 o 
   2   1  10      147.26      149.47      4.37 o 
   3   1  10      242.62      222.07      6.11 o 
   4   1  10      201.18      178.87      7.16 o 
   5   1  10      198.74      205.89      8.10 o 
   6   1  10       14.92       15.55      3.05 o 
   7   1  10        6.37        6.25      2.95 o 
 -13   2  10       19.10       14.21      4.93 o 
 -12   2  10       36.70       40.41      4.68 o 
 -11   2  10       66.42       60.54      7.67 o 
 -10   2  10       17.62       20.07      3.44 o 
  -9   2  10      870.39      869.55     14.36 o 
  -8   2  10      259.52      275.87     11.41 o 
  -7   2  10      956.89      963.87     14.87 o 
  -6   2  10      354.68      348.84      7.83 o 
  -5   2  10       86.85       88.70      3.98 o 
  -4   2  10       15.16       15.92      2.03 o 
  -3   2  10      142.73      152.46      4.69 o 
  -2   2  10        4.39        3.98      1.23 o 
  -1   2  10      335.63      318.17      7.66 o 
   0   2  10       28.69       31.26      1.97 o 
   1   2  10     2727.51     2780.18     23.96 o 
   2   2  10        5.34        6.75      1.81 o 
   3   2  10       50.54       47.61      3.59 o 
   4   2  10        8.00        9.18      2.54 o 
   5   2  10        0.42       -0.19      1.73 o 
   6   2  10        1.66        2.91      2.14 o 
   7   2  10        1.12        4.20      5.21 o 
 -12   3  10       45.78       38.59      4.88 o 
 -11   3  10        1.21        0.96      2.13 o 
 -10   3  10       29.75       30.21      6.94 o 
  -9   3  10      243.92      240.39      7.13 o 
  -8   3  10      331.67      351.40      8.98 o 
  -7   3  10        3.48        2.48      1.46 o 
  -6   3  10       51.24       42.91      3.46 o 
  -5   3  10       23.50       23.85      2.54 o 
  -4   3  10       51.49       44.04      3.38 o 
  -3   3  10        0.65        0.24      1.05 o 
  -2   3  10      166.11      166.92      5.29 o 
  -1   3  10        5.40        6.20      1.62 o 
   0   3  10      180.48      196.23      4.98 o 
   1   3  10      183.01      202.17      5.08 o 
   2   3  10      514.52      494.40     10.09 o 
   3   3  10       26.21       27.36      2.97 o 
   4   3  10       76.32       72.48      4.65 o 
   5   3  10        6.02        6.64      2.07 o 
   6   3  10        3.22        6.34      2.48 o 
 -11   4  10       22.96       23.74      3.94 o 
 -10   4  10       10.74        9.72      2.67 o 
  -9   4  10       72.72       76.27      6.09 o 
  -8   4  10     1113.12     1163.21     18.83 o 
  -7   4  10      152.00      154.52      9.23 o 
  -6   4  10       10.51       13.98      2.31 o 
  -5   4  10        5.27        6.25      1.96 o 
  -4   4  10        0.00       -0.10      1.15 o 
  -3   4  10      102.47      104.82      4.86 o 
  -2   4  10       12.15       10.22      2.07 o 
  -1   4  10       54.90       61.38      4.56 o 
   0   4  10       86.92       89.61      4.24 o 
   1   4  10      460.33      507.90     10.87 o 
   2   4  10      143.62      152.31      5.99 o 
   3   4  10       33.18       27.16      3.31 o 
   4   4  10        6.68        4.84      2.46 o 
   5   4  10        8.97       11.66      3.15 o 
  -9   5  10      175.37      168.87      7.27 o 
  -8   5  10        6.31        5.27      2.22 o 
  -7   5  10       98.72      102.77      6.19 o 
  -6   5  10        6.67        7.10      2.17 o 
  -5   5  10       36.91       34.19      3.64 o 
  -4   5  10        5.61        3.06      1.61 o 
  -3   5  10        0.36        0.15      1.63 o 
  -2   5  10       48.32       48.16      4.06 o 
  -1   5  10        0.27        1.42      1.59 o 
   0   5  10       91.71       95.75      4.88 o 
   1   5  10       54.16       65.50      4.96 o 
   2   5  10        3.03        2.12      2.34 o 
   3   5  10        4.76        4.99      2.67 o 
   4   5  10        8.38       11.11      3.05 o 
  -7   6  10       94.76      102.80      6.74 o 
  -6   6  10       47.30       43.79      4.44 o 
  -5   6  10        1.21        1.73      1.83 o 
  -4   6  10        9.80        7.31      2.36 o 
  -3   6  10        8.06        8.62      2.45 o 
  -2   6  10       46.93       45.26      5.49 o 
  -1   6  10       92.97       90.40     10.51 o 
   0   6  10      126.55      136.34      8.69 o 
   1   6  10      107.00       93.56      7.29 o 
 -11   0  11      329.80      329.42     14.21 o 
  -9   0  11      460.61      464.67     16.48 o 
  -7   0  11      678.68      650.31     19.70 o 
  -5   0  11      131.83      122.56      7.77 o 
  -3   0  11      678.06      654.86     18.94 o 
  -1   0  11      136.38      144.79      5.63 o 
   1   0  11     5519.71     5588.19     69.52 o 
   3   0  11      116.05      112.14      8.33 o 
   5   0  11      235.91      217.84     11.93 o 
 -12   1  11       17.41       20.08      4.74 o 
 -11   1  11      172.92      184.61     10.13 o 
 -10   1  11        0.02       -0.12      1.40 o 
  -9   1  11       83.10       81.61      7.20 o 
  -8   1  11      268.19      321.61     10.70 o 
  -7   1  11       14.01       16.19      2.74 o 
  -6   1  11       20.46       16.88      2.61 o 
  -5   1  11       21.14       23.18      2.88 o 
  -4   1  11        0.08        0.37      1.13 o 
  -3   1  11      237.69      243.70      7.88 o 
  -2   1  11      160.40      184.59      5.12 o 
  -1   1  11        0.02       -0.21      0.87 o 
   0   1  11      410.63      410.95      8.48 o 
   1   1  11      187.72      189.48      4.72 o 
   2   1  11       13.66       15.56      2.20 o 
   3   1  11       26.35       23.09      3.28 o 
   4   1  11        5.48        5.24      2.27 o 
   5   1  11        4.03        4.45      2.48 o 
   6   1  11       29.87       34.15      7.86 o 
 -12   2  11        0.19       -0.66      1.94 o 
 -11   2  11        0.05        1.01      1.48 o 
 -10   2  11      413.22      426.47     15.79 o 
  -9   2  11        8.75        6.68      3.34 o 
  -8   2  11     1595.88     1600.11     21.80 o 
  -7   2  11       50.04       50.69      3.60 o 
  -6   2  11        5.26        8.33      2.14 o 
  -5   2  11        0.98        2.89      1.54 o 
  -4   2  11        0.00        1.30      2.18 o 
  -3   2  11        3.76        3.22      2.18 o 
  -2   2  11      100.43       98.70      7.29 o 
  -1   2  11       57.16       56.20      3.60 o 
   0   2  11      959.87      967.46     19.37 o 
   1   2  11      167.50      177.31      4.89 o 
   2   2  11      735.25      743.45     12.69 o 
   3   2  11       77.02       78.19      4.70 o 
   4   2  11        1.74        1.70      2.01 o 
   5   2  11        6.91        1.14      2.94 o 
   6   2  11       13.13       10.92      3.98 o 
 -12   3  11       25.72       21.52      3.82 o 
 -11   3  11       28.95       38.41      8.05 o 
 -10   3  11       24.38       23.28      2.93 o 
  -9   3  11        7.14        6.95      3.01 o 
  -8   3  11       65.75       62.75      4.41 o 
  -7   3  11      199.29      214.26      6.74 o 
  -6   3  11       47.15       53.94      3.93 o 
  -5   3  11       22.42       26.19      2.83 o 
  -4   3  11      307.33      311.41      7.67 o 
  -3   3  11       74.79       76.09      4.39 o 
  -2   3  11       57.02       53.12      4.26 o 
  -1   3  11      288.64      290.14      8.93 o 
   0   3  11      236.01      230.03      6.51 o 
   1   3  11        6.41        6.82      2.41 o 
   2   3  11        1.55        3.17      2.07 o 
   3   3  11      138.52      145.48     13.26 o 
   4   3  11        5.43        2.65      3.41 o 
   5   3  11        0.20        0.76      2.84 o 
 -10   4  11       13.11       11.06      2.50 o 
  -9   4  11      117.57      116.80      6.34 o 
  -8   4  11        9.64       14.85      2.74 o 
  -7   4  11      280.84      302.80      8.63 o 
  -6   4  11       28.97       33.51      3.44 o 
  -5   4  11       30.27       32.39      3.28 o 
  -4   4  11       67.56       72.35      4.70 o 
  -3   4  11       31.18       33.78      6.55 o 
  -2   4  11       13.92       10.16      2.02 o 
  -1   4  11        5.53        7.51      2.92 o 
   0   4  11      124.11      135.71      4.84 o 
   1   4  11      922.96      948.83     16.17 o 
   2   4  11      103.02      100.52      5.70 o 
   3   4  11        0.33       -2.87      2.05 o 
   4   4  11        2.27        7.96      3.98 o 
  -9   5  11        6.01        6.22      2.21 o 
  -8   5  11       77.70       66.41      5.17 o 
  -7   5  11       17.89       23.23      3.27 o 
  -6   5  11        2.26        3.49      1.92 o 
  -5   5  11       58.95       63.96      4.84 o 
  -4   5  11        2.95        4.21      2.03 o 
  -3   5  11       24.58       24.88      3.22 o 
  -2   5  11       17.77       16.82      2.74 o 
  -1   5  11        3.13        5.29      3.53 o 
   0   5  11       86.75       86.98      5.62 o 
   1   5  11       23.41       28.85      3.56 o 
   2   5  11        6.63        9.76      3.15 o 
  -5   6  11        0.22       -0.62      1.88 o 
  -4   6  11       31.07       39.75      4.40 o 
  -3   6  11        4.77        8.36      2.64 o 
  -2   6  11        0.45       -0.37      1.78 o 
  -1   6  11        4.64        3.87      2.15 o 
 -12   0  12       81.99      104.94      9.85 o 
 -10   0  12      190.16      234.51     11.93 o 
  -8   0  12      164.39      160.26      9.66 o 
  -6   0  12        6.58       10.61      3.22 o 
  -4   0  12        1.50        2.65      2.27 o 
  -2   0  12      262.79      268.37      8.03 o 
   0   0  12      474.88      464.14     11.18 o 
   2   0  12      147.52      150.79      9.47 o 
   4   0  12        0.80        2.27      3.03 o 
 -12   1  12        5.04        4.03      2.27 o 
 -11   1  12        8.20        4.93      3.03 o 
 -10   1  12       36.98       35.76      5.49 o 
  -9   1  12        5.95        3.93      1.80 o 
  -8   1  12       75.36       83.22      5.88 o 
  -7   1  12      353.35      367.20     10.45 o 
  -6   1  12      218.20      223.64     15.15 o 
  -5   1  12      134.43      125.47      8.24 o 
  -4   1  12       67.27       69.27      4.96 o 
  -3   1  12        4.21        4.17      1.61 o 
  -2   1  12      231.19      239.25      7.22 o 
  -1   1  12       10.48        6.09      2.41 o 
   0   1  12       25.54       25.85      2.24 o 
   1   1  12       36.96       35.86      2.62 o 
   2   1  12        8.71        6.94      1.83 o 
   3   1  12       73.66       75.26      5.76 o 
   4   1  12       29.54       32.74      4.13 o 
   5   1  12       17.29       21.76      3.74 o 
 -12   2  12        5.29        3.41      3.22 o 
 -11   2  12       52.59       61.47      5.49 o 
 -10   2  12        1.85        5.16      2.84 o 
  -9   2  12       89.49      100.08      6.69 o 
  -8   2  12        0.07        0.66      1.61 o 
  -7   2  12      328.13      302.32      9.58 o 
  -6   2  12      130.73      127.19      8.24 o 
  -5   2  12        7.06        7.78      2.08 o 
  -4   2  12       31.75       35.25      3.72 o 
  -3   2  12        0.59       -0.38      1.40 o 
  -2   2  12        8.37       12.69      2.48 o 
  -1   2  12      440.12      454.42      9.35 o 
   0   2  12        6.20        8.45      1.82 o 
   1   2  12      431.44      402.43     11.39 o 
   2   2  12      177.52      170.03     10.80 o 
   3   2  12       11.53       11.42      2.88 o 
   4   2  12        0.99        3.58      5.02 o 
   5   2  12       16.30       17.15      3.55 o 
 -11   3  12        8.98        9.85      3.98 o 
 -10   3  12        7.12        8.44      3.60 o 
  -9   3  12        0.15        0.64      1.59 o 
  -8   3  12      319.12      333.73     10.99 o 
  -7   3  12      116.18      118.74      7.35 o 
  -6   3  12        3.93        2.57      1.80 o 
  -5   3  12       11.02        8.80      2.40 o 
  -4   3  12      136.74      116.05      7.67 o 
  -3   3  12        9.77       12.10      2.48 o 
  -2   3  12        3.03        6.19      2.21 o 
  -1   3  12       19.25       26.41      4.31 o 
   0   3  12       24.95       26.57      2.92 o 
   1   3  12      284.37      290.85     26.99 o 
   2   3  12       11.60        8.15      2.68 o 
   3   3  12        1.71        4.54      2.40 o 
   4   3  12        4.43        6.63      3.79 o 
 -10   4  12        4.16        6.45      2.86 o 
  -9   4  12        0.48        1.55      1.63 o 
  -8   4  12      214.41      234.94      7.91 o 
  -7   4  12       90.88       99.85      5.90 o 
  -6   4  12       12.37       12.55      2.41 o 
  -5   4  12        0.34        4.17      2.21 o 
  -4   4  12       14.88       18.36      3.26 o 
  -3   4  12       59.51       48.31      4.88 o 
  -2   4  12      129.48      119.42      6.78 o 
  -1   4  12       61.64       73.27      4.82 o 
   0   4  12      107.71      100.42      7.30 o 
   1   4  12       53.56       50.40      5.53 o 
   2   4  12       54.85       49.25      5.58 o 
   3   4  12        2.17        0.91      2.34 o 
  -8   5  12       12.49       18.89      3.24 o 
  -7   5  12       17.25       14.44      3.31 o 
  -6   5  12        0.19       -0.09      1.78 o 
  -5   5  12      104.15      116.38      7.89 o 
  -4   5  12       15.00       16.80      2.91 o 
  -3   5  12        0.02       -0.38      1.65 o 
  -2   5  12        1.20        1.63      1.70 o 
  -1   5  12        1.21       -1.01      1.63 o 
   0   5  12       61.33       70.09      6.69 o 
   1   5  12        3.67        3.08      2.72 o 
 -11   0  13        1.30        2.84      2.65 o 
  -9   0  13        6.38        1.89      2.46 o 
  -7   0  13       36.32       29.17      5.11 o 
  -5   0  13      354.22      302.90     13.26 o 
  -3   0  13      104.13      120.91      9.85 o 
  -1   0  13        7.03        8.90      2.28 o 
   1   0  13      103.59       96.68      5.60 o 
   3   0  13       94.62      116.12     10.23 o 
 -12   1  13        0.00        0.93      2.07 o 
 -11   1  13       21.91       24.45      3.74 o 
 -10   1  13      221.76      257.16      9.38 o 
  -9   1  13      302.19      317.93     17.62 o 
  -8   1  13        5.88        0.40      2.75 o 
  -7   1  13       70.60       76.94      9.28 o 
  -6   1  13        3.78        3.94      1.78 o 
  -5   1  13       20.19       22.82      3.15 o 
  -4   1  13        0.64        0.35      1.40 o 
  -3   1  13        6.49        6.77      3.03 o 
  -2   1  13      295.89      301.63     14.03 o 
  -1   1  13      198.08      187.79      4.98 o 
   0   1  13        0.00       -0.50      1.07 o 
   1   1  13       47.88       51.33      3.75 o 
   2   1  13       79.90       77.63      5.89 o 
   3   1  13       40.20       37.02      4.34 o 
   4   1  13      154.58      177.31     11.18 o 
 -11   2  13        6.59        8.40      2.61 o 
 -10   2  13       17.80       13.64      4.55 o 
  -9   2  13       13.20       22.03      4.07 o 
  -8   2  13       10.80        6.86      2.84 o 
  -7   2  13        3.57        4.37      2.37 o 
  -6   2  13      182.47      163.43      7.23 o 
  -5   2  13       23.39       19.32      3.01 o 
  -4   2  13      234.35      236.24     11.74 o 
  -3   2  13       35.06       44.19      4.35 o 
  -2   2  13        9.53        6.35      1.76 o 
  -1   2  13       71.13       68.29      7.35 o 
   0   2  13      211.91      219.61      6.67 o 
   1   2  13        2.09        1.22      2.84 o 
   2   2  13       87.81       85.71      6.50 o 
   3   2  13       45.80       36.56      6.44 o 
   4   2  13       24.02       25.00      5.87 o 
 -10   3  13       10.71        9.11      2.86 o 
  -9   3  13        3.14        5.16      3.03 o 
  -8   3  13        6.46       11.88      2.91 o 
  -7   3  13        0.02        1.29      2.56 o 
  -6   3  13        9.06        9.17      2.40 o 
  -5   3  13      363.69      350.28     10.91 o 
  -4   3  13        5.60        5.96      2.21 o 
  -3   3  13        2.73        1.43      1.54 o 
  -2   3  13      132.60      133.45     16.01 o 
  -1   3  13        0.73       -0.54      1.30 o 
   0   3  13       62.26       61.30     11.18 o 
   1   3  13       40.61       41.01      4.75 o 
   2   3  13        0.04        0.86      2.07 o 
   3   3  13        0.27       -2.08      2.65 o 
  -9   4  13       13.90       12.86      3.18 o 
  -8   4  13        4.53        2.20      2.18 o 
  -7   4  13       27.58       20.62      3.74 o 
  -6   4  13      212.00      212.62      9.04 o 
  -5   4  13      176.58      174.17      8.16 o 
  -4   4  13       22.30       30.22      4.15 o 
  -3   4  13       37.28       37.46      4.41 o 
  -2   4  13       14.52       17.44      3.15 o 
  -1   4  13       11.38       10.99      2.36 o 
   0   4  13        9.87       12.16      4.36 o 
   1   4  13      162.95      161.35      8.44 o 
  -6   5  13       17.47       17.34      3.74 o 
  -5   5  13       15.18       11.52      3.21 o 
  -4   5  13       33.39       35.13      6.72 o 
  -3   5  13       72.32       73.93      6.55 o 
  -2   5  13        0.59        0.63      2.21 o 
  -1   5  13       25.24       30.66      4.88 o 
 -10   0  14       54.69       55.88      7.58 o 
  -8   0  14      151.74      155.14     10.04 o 
  -6   0  14       32.66       18.00      4.36 o 
  -4   0  14       20.99       16.95      2.88 o 
  -2   0  14       36.29       40.32      6.91 o 
   0   0  14       28.91       31.18      3.75 o 
   2   0  14       33.26       46.79      7.20 o 
 -11   1  14       45.13       50.52      7.20 o 
 -10   1  14      100.90      100.71     12.12 o 
  -9   1  14       56.41       61.70      5.56 o 
  -8   1  14        3.22        2.94      2.01 o 
  -7   1  14       64.76       64.51      7.20 o 
  -6   1  14        8.28        9.25      2.32 o 
  -5   1  14      257.60      228.05      8.50 o 
  -4   1  14      451.15      412.39     11.51 o 
  -3   1  14       59.71       53.21      3.93 o 
  -2   1  14       76.60       71.81      4.51 o 
  -1   1  14      120.70      120.29      5.22 o 
   0   1  14      166.67      176.14      7.02 o 
   1   1  14        0.75       -0.16      1.51 o 
   2   1  14        0.75        3.29      2.37 o 
   3   1  14       18.82       21.87      4.93 o 
 -10   2  14        7.07       11.61      3.07 o 
  -9   2  14       31.34       35.03      4.74 o 
  -8   2  14       71.26       72.74      8.71 o 
  -7   2  14       64.51       51.93      6.25 o 
  -6   2  14       22.95       24.75      3.53 o 
  -5   2  14      176.03      157.97      7.16 o 
  -4   2  14        1.03       -0.90      1.40 o 
  -3   2  14        1.59        1.68      1.67 o 
  -2   2  14        5.24        4.43      1.71 o 
  -1   2  14        9.81        7.58      2.14 o 
   0   2  14       23.36       20.67      4.45 o 
   1   2  14       86.10       81.80      7.67 o 
   2   2  14       12.77       19.32      5.30 o 
  -9   3  14       42.48       48.49      7.77 o 
  -8   3  14        0.10        1.42      2.01 o 
  -7   3  14       11.82        4.83      2.28 o 
  -6   3  14        0.70        0.83      1.80 o 
  -5   3  14      144.31      137.19      7.60 o 
  -4   3  14       49.22       37.00      4.40 o 
  -3   3  14        0.99        4.54      2.21 o 
  -2   3  14        5.28        3.90      2.08 o 
  -1   3  14        1.34        3.00      1.65 o 
   0   3  14        6.05        7.22      3.79 o 
   1   3  14        0.17        1.14      2.07 o 
  -8   4  14       11.82        6.49      2.74 o 
  -7   4  14        3.19        3.98      2.46 o 
  -6   4  14       35.80       31.76      6.54 o 
  -5   4  14        4.79        7.39      2.74 o 
  -4   4  14       48.95       46.50      5.09 o 
  -3   4  14       51.94       50.23      9.95 o 
  -2   4  14        0.23        1.88      1.77 o 
  -1   4  14        7.92        4.24      2.61 o 
   0   4  14        4.81        3.65      2.64 o 
  -9   0  15      125.31      132.98      9.85 o 
  -7   0  15        1.39        2.65      2.65 o 
  -5   0  15      167.15      151.17     10.04 o 
  -3   0  15       30.33       21.59      3.35 o 
  -1   0  15       21.83       27.64      3.74 o 
   1   0  15      175.02      203.45     11.93 o 
 -10   1  15       14.61       16.36      3.26 o 
  -9   1  15        8.32        5.88      5.59 o 
  -8   1  15       35.92       36.09      5.59 o 
  -7   1  15      184.68      158.09      7.43 o 
  -6   1  15        1.86        2.02      1.86 o 
  -5   1  15       50.11       45.38      7.01 o 
  -4   1  15       78.91       67.22      4.55 o 
  -3   1  15       63.90       69.37      4.66 o 
  -2   1  15        9.42        8.64      2.05 o 
  -1   1  15       67.37       62.65      4.48 o 
   0   1  15        6.97        6.89      2.59 o 
   1   1  15       68.04       82.78      9.28 o 
  -9   2  15       22.32       25.08      3.99 o 
  -8   2  15        5.97        6.61      2.45 o 
  -7   2  15       27.24       19.69      3.55 o 
  -6   2  15       43.09       37.06      9.57 o 
  -5   2  15        8.04        9.46      3.03 o 
  -4   2  15       44.55       37.63      5.11 o 
  -3   2  15       16.87       10.84      2.33 o 
  -2   2  15       13.31       12.61      2.40 o 
  -1   2  15       19.37       14.16      3.23 o 
   0   2  15      101.02      119.62      7.90 o 
   1   2  15       29.09       39.14      4.89 o 
  -8   3  15       23.95       16.11      3.41 o 
  -7   3  15        2.26        3.54      2.56 o 
  -6   3  15       32.90       31.10      4.21 o 
  -5   3  15        0.85        3.42      2.13 o 
  -4   3  15        1.84        5.01      2.21 o 
  -3   3  15       12.97       21.46      3.02 o 
  -2   3  15        4.18        3.51      1.88 o 
  -1   3  15        9.55        8.98      5.21 o 
  -8   0  16       40.99       48.49      7.39 o 
  -6   0  16        0.02        4.36      3.03 o 
  -4   0  16       32.58       36.56      6.25 o 
  -2   0  16       97.57      105.89     10.23 o 
   0   0  16      143.53      183.75     11.56 o 
  -9   1  16        2.76        6.36      3.69 o 
  -8   1  16        0.00        0.20      1.86 o 
  -7   1  16        0.08       -1.70      2.08 o 
  -6   1  16       20.21       15.95      3.15 o 
  -5   1  16       26.80       27.75      3.99 o 
  -4   1  16        3.84        4.21      1.89 o 
  -3   1  16       49.29       47.78      4.10 o 
  -2   1  16       35.33       41.29      3.86 o 
  -1   1  16       22.06       30.77      3.49 o 
  -8   2  16        9.21       13.80      3.22 o 
  -7   2  16        0.04        0.26      1.80 o 
  -6   2  16        1.10        1.04      1.99 o 
  -5   2  16        0.02        0.91      2.08 o 
  -4   2  16        0.09       -1.44      1.56 o 
  -3   2  16       26.49       20.89      3.06 o 
  -2   2  16        1.93        0.50      1.70 o 
  -1   2  16      116.62      111.58      7.76 o 
  -5   0  17       44.27       46.41      7.20 o 
  -3   0  17        0.00       -1.70      2.27 o 
  -6   1  17        0.18        0.19      1.88 o 
  -5   1  17       14.89        9.05      2.86 o 
  -4   1  17       22.33       18.57      2.93 o 
                                                 
